# Supplementary material for: A paper-based, cell-free biosensor system for the detection of heavy metals and date rape drugs
Source: PLoS One. 2019 Mar 6;14(3):e0210940. doi: 10.1371/journal.pone.0210940 (PMC6402643; doi:10.1371/journal.pone.0210940)
Supplement: S1 Table — Unless otherwise noted, 10 nM of mini-prepped plasmid were used as DNA template for experiments. (XLSX) [file pone.0210940.s002.xlsx]

## Sheet: S1 Table
Unless otherwise noted, 10 nM of mini-prepped plasmid were used as DNA template for experiments.
Component (Supplier)	Final concentration in mM
ATP (Thermo Fisher)	1.5
GTP (Thermo Fisher)	1.5
UTP (Thermo Fisher)	0.9
CTP (Thermo Fisher)	0.9
Amino acids (Sigma-Aldrich)	2
Coenzyme A (Sigma)	0.27
MRE600 E. coli tRNA (Roche)	0.2 *
Folinic acid (Sigma-Aldrich)	0.07
HEPES (Roth)	50
K-Glutamate (Sigma)	80
Mg-Glutamate (Sigma)	4
NAD (Sigma-Aldrich)	0.33
Na-Oxalate (Roth)	4
PEP (Roth)	33
Putrescine (Roth)	1
Spermidine (Roth)	1.5
Cell extract	33% (v/v)
* mg/mL
