# Supplementary material for: A paper-based, cell-free biosensor system for the detection of heavy metals and date rape drugs
Source: PLoS One. 2019 Mar 6;14(3):e0210940. doi: 10.1371/journal.pone.0210940 (PMC6402643; doi:10.1371/journal.pone.0210940)
Supplement: S2 Table — (XLSX) [file pone.0210940.s003.xlsx]

## Sheet: S2 Table
Overview of species used in the biosensor model
Symbol	Species
GR	repressor gene
mR	repressor mRNA
R	repressor monomer
R2	repressor dimer
O	free operator of reporter gene
R2O	repressor-operator complex
A	analyte
R2A2	inactive repressor
mF	reporter mRNA
Fin	inactive reporter
F	reporter
TLR	TL resources
