# Supplementary material for: A paper-based, cell-free biosensor system for the detection of heavy metals and date rape drugs
Source: PLoS One. 2019 Mar 6;14(3):e0210940. doi: 10.1371/journal.pone.0210940 (PMC6402643; doi:10.1371/journal.pone.0210940)
Supplement: S3 Table — (XLSX) [file pone.0210940.s004.xlsx]

## Sheet: S3 Table
Overview of parameters used in the biosensor model
Parameter	Description	Value	Reference
vTX1	reporter transcription rate constant	18.2 nM min-1	[25]
vTX2	repressor transcription rate constant	18.2 nM min-1	[25]
KTX1	Michaelis-Menten constant for reporter transcription	8.5 nM	[25]
KTX2	Michaelis-Menten constant for repressor transcription	8.5 nM	[25]
λm1	reporter mRNA degradation rate constant	0.08 min-1	[46]
λm2	repressor mRNA degradation rate constant	0.08 min-1	[46]
kTL1	reporter translation rate constant	0.0076 min-1	[25]
kTL2	repressor translation rate constant	0.0076 min-1	[25]
KTL1	Michaelis-Menten constant for translation of reporter	29.9 nM	Fitting
KTL2	Michaelis-Menten constant for translation of repressor	29.9 nM	Fitting
vλTLR	TL resources degradation rate constant	13.5 nM min-1	Fitting
KλTLR	Michaelis-Menten constant for degradation of TL resources	53.2 nM	Fitting
kmat	reporter maturation rate constant	0.2 min-1	[25]
k2R	repressor dimerization rate constant	50 nM-1 min-1	[50]
k-2R	repressor dimer dissociation rate constant	0.001 min-1	[50]
kr	association rate constant for repression	960 nM-1 min-1	[50]
k-r	dissociation rate constant for repression	2.4 min-1	[50]
kdr1	association rate constant for first derepression mechanism	3.0E7 nM-2 min-1	[50]
k-dr1	dissociation rate constant for first derepression mechanism	12 min-1	[50]
kdr2	association rate constant for second derepression mechanism	3.0E7 nM-2 min-1	[50]
k-dr2	dissociation rate constant for second derepression mechanism	4800 nM-1 min-1	[50]
kleak	leak reporter transcription rate constant	0.0033 min-1	Estimation in accordance with [50] and [25]
