# Supplementary material for: A paper-based, cell-free biosensor system for the detection of heavy metals and date rape drugs
Source: PLoS One. 2019 Mar 6;14(3):e0210940. doi: 10.1371/journal.pone.0210940 (PMC6402643; doi:10.1371/journal.pone.0210940)
Supplement: S1 File — (ZIP) [file pone.0210940.s015.zip]

Archive with 3 entries (3 files):
- iGEM_Messzelle_klein_Box_v1.stl
- iGEM_Messzelle_klein_Handyadapter_Samsung_v1.stl
- iGEM_Messzelle_klein_Probenträger_Samsung_v1.stl
