# Supplementary material for: A paper-based, cell-free biosensor system for the detection of heavy metals and date rape drugs
Source: PLoS One. 2019 Mar 6;14(3):e0210940. doi: 10.1371/journal.pone.0210940 (PMC6402643; doi:10.1371/journal.pone.0210940)
Supplement: S2 File — (ZIP) [file pone.0210940.s016.zip]

Archive with 61 entries (47 files):
- exportToHTMLres/
- exportToHTMLres/AndroidManifest.xml.html
- exportToHTMLres/de/
- exportToHTMLres/de/anna/
- exportToHTMLres/de/anna/cellfreestick/
- exportToHTMLres/de/anna/cellfreestick/Analysis.java.html
- exportToHTMLres/de/anna/cellfreestick/ApplicationTest.java.html
- exportToHTMLres/de/anna/cellfreestick/ContaminationList.java.html
- exportToHTMLres/de/anna/cellfreestick/HeavyMetals.java.html
- exportToHTMLres/de/anna/cellfreestick/HeavyMetalsDetailsActivity.java.html
- exportToHTMLres/de/anna/cellfreestick/HeavyMetalsDetailsFragment.java.html
- exportToHTMLres/de/anna/cellfreestick/HeavyMetalsFragment.java.html
- exportToHTMLres/de/anna/cellfreestick/index.html
- exportToHTMLres/de/anna/cellfreestick/Instructions.java.html
- exportToHTMLres/de/anna/cellfreestick/MainActivity.java.html
- exportToHTMLres/de/anna/cellfreestick/Results.java.html
- exportToHTMLres/de/anna/cellfreestick/TakePhoto.java.html
- exportToHTMLres/de/anna/index.html
- exportToHTMLres/de/index.html
- exportToHTMLres/drawable/
- exportToHTMLres/drawable/index.html
- exportToHTMLres/index.html
- exportToHTMLres/layout/
- exportToHTMLres/layout/activity_analysis.xml.html
- exportToHTMLres/layout/activity_contamination_list.xml.html
- exportToHTMLres/layout/activity_heavy_metals_details.xml.html
- exportToHTMLres/layout/activity_instructions.xml.html
- exportToHTMLres/layout/activity_main.xml.html
- exportToHTMLres/layout/activity_results.xml.html
- exportToHTMLres/layout/activity_take_photo.xml.html
- exportToHTMLres/layout/fragment_heavy_metals.xml.html
- exportToHTMLres/layout/fragment_heavy_metals_details.xml.html
- exportToHTMLres/layout/index.html
- exportToHTMLres/layout/simple_list_item.xml.html
- exportToHTMLres/menu/
- exportToHTMLres/menu/index.html
- exportToHTMLres/menu/menu_analysis.xml.html
- exportToHTMLres/menu/menu_contamination_list.xml.html
- exportToHTMLres/menu/menu_heavy_metals_details.xml.html
- exportToHTMLres/menu/menu_instructions2.xml.html
- exportToHTMLres/menu/menu_main.xml.html
- exportToHTMLres/menu/menu_results.xml.html
- exportToHTMLres/menu/menu_take_photo.xml.html
- exportToHTMLres/mipmap-hdpi/
- exportToHTMLres/mipmap-hdpi/index.html
- exportToHTMLres/mipmap-mdpi/
- exportToHTMLres/mipmap-mdpi/index.html
- exportToHTMLres/mipmap-xhdpi/
- exportToHTMLres/mipmap-xhdpi/index.html
- exportToHTMLres/mipmap-xxhdpi/
- exportToHTMLres/mipmap-xxhdpi/index.html
- exportToHTMLres/mipmap-xxxhdpi/
- exportToHTMLres/mipmap-xxxhdpi/index.html
- exportToHTMLres/values/
- exportToHTMLres/values/dimens.xml.html
- exportToHTMLres/values/index.html
- exportToHTMLres/values/strings.xml.html
- exportToHTMLres/values/styles.xml.html
- exportToHTMLres/values-w820dp/
- exportToHTMLres/values-w820dp/dimens.xml.html
- exportToHTMLres/values-w820dp/index.html
