# Supplementary material for: A paper-based, cell-free biosensor system for the detection of heavy metals and date rape drugs
Source: PLoS One. 2019 Mar 6;14(3):e0210940. doi: 10.1371/journal.pone.0210940 (PMC6402643; doi:10.1371/journal.pone.0210940)
Supplement: S1 Dataset — (XLSX) [file pone.0210940.s017.xlsx]

## Sheet: Fig 5
Application: Tecan i-control				Tecan i-control , 1.10.4.0
Device: infinite 200				Serial number: 705007669				Serial number of connected stacker:
Firmware: V_2.12_04/10_InfiniTe (Apr 26 2010/11.30.08)				MAI, V_2.12_04/10_InfiniTe (Apr 26 2010/11.30.08)
Date:	06.09.2015
Time:	09:32:30
System				TECAN-PC
User				Tecan-PC\Tecan-user
Plate				Corning 384 Flat Bottom Black Polystyrol Catalog No.: 3655/3711 [COS384fb.pdfx]
Plate-ID (Stacker)
Movement				Move Plate Out
Custom Action				bitte platte reinstellen
Movement				Move Plate In
Shaking (Linear) Duration:				8	s
Shaking (Linear) Amplitude:				1	mm
List of actions in this measurement script:
Kinetic
Shaking (Linear) Duration:				3	s
Shaking (Linear) Amplitude:				1	mm
Wait (Time)				00:00:08
Fluorescence
Wait (Time)				00:01:40
Label: sfgfp
Kinetic Measurement
Kinetic Cycles				80
Interval Time				Minimal
Mode				Fluorescence Top Reading
Excitation Wavelength				480	nm
Emission Wavelength				515	nm
Excitation Bandwidth				9	nm
Emission Bandwidth				20	nm
Gain				70	Manual
Number of Flashes				25
Integration Time				20	µs
Lag Time				0	µs
Settle Time				0	ms
Part of Plate				H1-I1; I2-I10; J1-M10
Start Time:	06.09.2015 09:32:53
Cycle Nr.	1	2	3	4	5	6	7	8	9	10	11	12	13	14	15	16	17	18	19	20	21	22	23	24	25	26	27	28	29	30	31	32	33	34	35	36	37	38	39	40	41	42	43	44	45	46	47	48	49
Time [s]	0	148.4	296.8	445.2	593.6	742	890.3	1038.7	1187.1	1335.5	1483.9	1632.3	1780.7	1929.1	2077.5	2225.9	2374.2	2522.6	2671	2819.4	2967.8	3116.2	3264.6	3413	3561.4	3709.8	3858.1	4006.5	4154.9	4303.3	4451.7	4600.1	4748.5	4896.9	5045.3	5193.7	5342	5490.4	5638.8	5787.2	5935.6	6084	6232.4	6380.8	6529.2	6677.6	6825.9	6974.3	7122.7
Temp. [°C]	36.9	37.1	37.1	37.1	37.2	37	36.9	37	37.2	36.8	36.9	37.2	37.1	37.2	37.1	36.7	37.1	37	37.2	37.2	36.8	37.2	37.2	37.2	37.2	37.1	37.1	37.1	37.1	37	36.9	37.1	36.7	37.2	37	36.9	36.9	36.8	36.9	36.8	37	37.2	37.1	36.8	36.6	36.8	37	37.2	36.6
sfGFP-cell lysate	29203	28800	28618	28445	28166	28036	27934	27816	27710	27598	27463	27319	27326	27190	27137	27042	26979	26897	26929	26821	26854	26889	26832	26705	26756	26676	26640	26674	26616	26551	26605	26448	26498	26435	26408	26332	26364	26314	26324	26237	26260	26275	26195	26181	26143	26200	26167	26126	26034
pT7-UTR-sfGFP-normal	588	1104	1733	2484	3296	4190	5074	5963	6835	7604	8352	9052	9668	10278	10840	11335	11793	12148	12495	12729	12947	13151	13255	13334	13418	13473	13495	13566	13577	13521	13573	13524	13467	13448	13403	13429	13321	13323	13309	13246	13277	13207	13127	13120	13096	13040	13041	12973	12943
pT7-UTR-sfGFP-normal	527	955	1510	2175	2915	3678	4487	5283	6117	6895	7617	8307	9003	9630	10207	10710	11175	11588	11935	12243	12454	12702	12867	12907	13074	13139	13227	13258	13230	13270	13248	13245	13264	13239	13196	13215	13131	13091	13099	13032	13062	12998	12939	12929	12904	12812	12806	12804	12786
pT7-UTR-sfGFP-normal	601	1099	1741	2485	3308	4185	5099	6018	6937	7835	8642	9423	10144	10815	11426	12047	12542	13012	13410	13752	14052	14214	14440	14493	14606	14670	14730	14747	14802	14772	14821	14783	14729	14711	14671	14627	14576	14519	14476	14473	14427	14384	14349	14309	14293	14209	14177	14123	14093
pT7-UTR-sfGFP-normal	353	661	1071	1546	2080	2641	3259	3906	4536	5155	5761	6335	6885	7452	7953	8409	8850	9274	9566	9882	10147	10401	10625	10741	10901	11005	11124	11233	11277	11365	11429	11461	11479	11517	11552	11587	11562	11560	11613	11621	11649	11626	11632	11623	11619	11622	11625	11691	11654
pT7-UTR-sfGFP-merR	929	1481	2075	2710	3335	3926	4518	5086	5635	6087	6492	6908	7225	7521	7731	7937	8122	8260	8399	8478	8561	8633	8671	8688	8719	8748	8742	8755	8732	8740	8734	8724	8702	8699	8673	8654	8628	8620	8584	8547	8542	8552	8527	8496	8470	8466	8452	8423	8422
pT7-UTR-sfGFP-merR	912	1426	1962	2559	3177	3794	4367	4948	5533	6070	6527	6932	7249	7577	7809	8007	8192	8381	8468	8602	8734	8770	8834	8865	8917	8948	8928	9014	9004	9047	9044	9028	9047	9018	9023	9036	9023	9046	9061	9017	9033	9006	8985	8996	8980	8975	8984	8956	8926
pT7-UTR-sfGFP-merR	967	1481	2060	2013	2426	2909	3363	3816	4234	4641	4979	5317	5616	5864	6098	6326	6516	6698	6841	7006	7113	7204	7292	7362	7462	7550	7562	7652	7669	7738	7773	7774	7811	7844	7870	7901	7911	7911	7940	7955	7949	7971	7968	7985	7968	7980	7993	7996	7987
pT7-UTR-sfGFP-merR	664	1085	1563	2121	2649	3221	3763	4318	4886	5397	5854	6304	6644	6996	7247	7502	7703	7905	8054	8185	8275	8381	8449	8523	8552	8656	8610	8649	8679	8727	8730	8712	8772	8741	8736	8753	8721	8724	8728	8706	8684	8692	8680	8697	8668	8656	8651	8647	8632
merT-normal	205	285	381	485	594	704	816	920	1023	1126	1218	1308	1402	1485	1556	1616	1678	1736	1785	1827	1866	1899	1936	1945	1990	1991	2013	2026	2050	2054	2061	2065	2073	2072	2075	2073	2086	2084	2088	2094	2084	2087	2091	2100	2092	2101	2087	2093	2104
merT-normal	319	445	586	741	881	1024	1161	1270	1385	1492	1583	1652	1730	1775	1832	1865	1921	1942	1957	1977	1996	2012	2019	2011	2020	2017	2021	2021	2020	2015	2006	1996	1990	1986	1977	1972	1964	1970	1950	1945	1931	1926	1927	1923	1916	1909	1905	1893	1884
merT-normal	311	424	560	706	847	986	1113	1234	1341	1459	1541	1626	1709	1764	1834	1882	1922	1966	1986	2015	2029	2043	2069	2066	2069	2070	2079	2078	2082	2076	2061	2071	2056	2058	2059	2038	2036	2043	2026	2016	2010	2003	2000	1985	1991	1979	1971	1968	1955
merT-normal	322	437	553	682	805	925	1042	1152	1259	1370	1448	1531	1613	1666	1708	1764	1809	1843	1872	1904	1913	1936	1943	1947	1963	1959	1967	1975	1966	1968	1944	1959	1959	1957	1937	1945	1934	1927	1921	1908	1902	1909	1893	1886	1894	1871	1866	1858	1851
negativ normal	102	101	99	95	93	87	83	78	78	73	72	69	68	64	63	62	61	61	62	59	60	57	58	57	56	55	54	58	56	55	54	55	54	55	55	55	53	55	52	54	54	52	54	54	54	52	53	53	53
merT-merR	412	485	533	583	618	667	699	723	762	788	819	839	877	888	900	916	936	936	946	959	960	965	968	964	971	971	972	973	969	966	963	965	964	962	962	961	955	960	958	955	951	953	950	946	946	946	952	944	944
merT-merR	492	560	621	676	728	766	808	842	886	919	951	977	1003	1014	1031	1045	1056	1066	1081	1085	1095	1092	1093	1099	1110	1109	1106	1114	1110	1124	1111	1111	1113	1102	1111	1111	1104	1110	1113	1102	1103	1110	1104	1094	1093	1096	1101	1097	1090
merT-merR	491	539	591	630	675	720	769	801	846	878	918	948	978	1000	1018	1041	1062	1066	1078	1083	1090	1099	1109	1107	1116	1106	1111	1110	1114	1113	1107	1112	1102	1107	1100	1105	1109	1096	1092	1101	1093	1098	1088	1089	1075	1091	1087	1086	1081
merT-merR	483	540	589	631	675	717	749	793	824	859	890	929	947	979	992	1012	1022	1037	1040	1048	1054	1068	1065	1074	1070	1078	1074	1071	1070	1077	1074	1068	1074	1066	1066	1065	1068	1055	1060	1060	1058	1046	1050	1049	1053	1041	1045	1045	1038
negativ merR	266	246	225	202	181	162	147	131	120	111	102	96	91	86	80	78	77	75	73	72	69	69	67	66	64	62	64	63	63	61	60	62	60	60	59	58	58	58	57	56	56	58	56	55	58	57	56	55	57
merT + 6µg/L mercury	343	581	930	1347	1812	2314	2803	3280	3716	4122	4488	4847	5129	5368	5627	5764	5933	6045	6129	6227	6290	6330	6331	6378	6337	6338	6362	6356	6330	6291	6252	6231	6248	6225	6182	6146	6108	6108	6080	6061	6048	6008	5980	5969	5942	5921	5896	5924	5891
merT + 6µg/L mercury	551	952	1483	2119	2809	3563	4374	5192	5987	6685	7487	8171	8742	9370	9948	10407	10843	11244	11521	11744	11998	12176	12363	12433	12636	12580	12697	12705	12707	12763	12675	12718	12740	12694	12669	12614	12611	12515	12559	12502	12523	12457	12422	12347	12364	12253	12272	12267	12241
merT + 6µg/L mercury	578	966	1506	2155	2932	3779	4701	5653	6646	7638	8588	9469	10316	11158	11973	12711	13341	14029	14599	15081	15424	15709	16092	16296	16559	16687	16828	16865	16958	16953	17024	17072	17041	17005	16976	17022	16964	16920	16933	16838	16845	16863	16771	16704	16702	16625	16559	16554	16549
merT + 6µg/L mercury	676	1125	1702	2379	3157	4024	5000	5987	7060	8138	9206	10258	11281	12198	13143	13989	14786	15517	16152	16710	17151	17580	17983	18168	18507	18596	18731	18986	18997	19142	19228	19134	19163	19155	19158	19297	19150	19108	19095	19036	19054	19061	18975	19038	18907	18907	18843	18789	18753
negativ merR + 6 µg/L mercury	100	96	94	91	86	84	81	78	73	71	69	69	65	62	62	63	62	59	57	59	58	57	58	58	57	56	57	55	56	54	55	55	56	55	56	54	54	55	55	55	52	52	51	54	52	53	53	52	52
pT7-UTR-sfGFP + 6 µg/L mercury	491	571	624	683	722	764	798	837	882	911	947	964	986	1003	1021	1027	1045	1052	1052	1067	1056	1060	1064	1073	1065	1065	1066	1063	1069	1067	1061	1066	1053	1054	1052	1044	1055	1048	1037	1041	1038	1045	1032	1029	1041	1028	1030	1031	1030
pT7-UTR-sfGFP + 6 µg/L mercury	544	616	670	716	747	784	815	855	880	912	929	953	976	989	1007	1007	1020	1027	1041	1043	1045	1050	1052	1045	1056	1050	1047	1052	1048	1051	1050	1037	1040	1029	1038	1037	1027	1024	1019	1023	1023	1009	1016	1014	1010	1006	1009	1004	1011
pT7-UTR-sfGFP + 6 µg/L mercury	494	557	618	662	703	743	771	816	846	885	913	934	961	981	992	1009	1017	1018	1031	1031	1041	1046	1042	1053	1047	1034	1046	1041	1035	1038	1029	1027	1024	1032	1018	1015	1007	1011	1011	1009	1005	1001	1004	998	994	986	983	987	985
pT7-UTR-sfGFP + 6 µg/L mercury	552	614	676	730	784	829	872	918	961	999	1031	1070	1104	1129	1151	1166	1179	1196	1206	1223	1225	1235	1234	1238	1249	1245	1245	1243	1250	1243	1242	1241	1241	1233	1235	1232	1234	1228	1222	1221	1221	1216	1221	1217	1216	1207	1204	1206	1209
negativ normal + 6 µg/L mercury	272	253	228	199	181	166	148	134	124	112	103	98	93	87	83	81	77	75	73	71	72	69	66	67	66	64	64	62	63	60	62	61	59	60	59	59	60	60	59	58	59	58	57	58	57	55	58	56	57
merT + 30µg/L mercury	667	1159	1813	2625	3529	4565	5677	6804	7964	9035	10108	11210	12167	13115	13968	14909	15613	16285	16869	17314	17785	18141	18359	18582	18748	18777	18943	18971	19107	19025	18982	18918	18896	19008	18975	18894	18875	18805	18793	18687	18613	18593	18515	18533	18509	18363	18329	18373	18208
merT + 30µg/L mercury	606	1048	1621	2301	3098	3930	4829	5728	6588	7418	8178	8924	9610	10247	10791	11372	11747	12204	12504	12767	13042	13273	13372	13524	13646	13621	13670	13767	13839	13841	13797	13757	13769	13727	13737	13635	13650	13592	13487	13558	13510	13509	13377	13471	13388	13304	13276	13270	13196
merT + 30µg/L mercury	639	1062	1620	2283	3029	3873	4765	5672	6607	7534	8369	9296	10015	10812	11536	12222	12810	13432	13806	14196	14517	14824	14998	15192	15434	15439	15642	15648	15768	15779	15776	15809	15696	15684	15729	15700	15674	15624	15585	15611	15518	15509	15476	15450	15384	15367	15289	15308	15208
merT + 30µg/L mercury	706	1158	1771	2482	3304	4169	5121	6141	7234	8233	9245	10221	11094	12016	12865	13567	14275	14843	15445	15931	16274	16513	16821	17018	17159	17288	17454	17542	17577	17577	17604	17545	17612	17477	17562	17532	17463	17377	17377	17349	17364	17360	17198	17158	17107	17052	17036	16955	16972
negativ merR 30 µg/L mercury	96	93	90	87	87	83	76	73	73	71	69	64	63	64	62	60	60	61	60	59	57	58	58	56	56	57	55	55	55	54	54	53	54	54	55	53	53	52	54	52	53	53	51	52	51	53	50	50	50
pT7-UTR-sfGFP + 30 µg/L mercury	492	549	608	658	688	728	767	795	840	874	895	931	948	972	992	996	1011	1030	1031	1037	1034	1043	1041	1037	1050	1034	1035	1041	1045	1032	1022	1029	1024	1022	1020	1023	1022	1021	1012	1012	1012	1012	1007	999	992	1001	991	995	989
pT7-UTR-sfGFP + 30 µg/L mercury	482	542	600	665	708	751	794	837	872	907	941	972	1001	1022	1040	1052	1069	1081	1089	1101	1093	1100	1113	1110	1115	1121	1112	1118	1113	1110	1107	1104	1101	1096	1092	1095	1094	1091	1089	1084	1081	1069	1078	1079	1075	1073	1065	1066	1069
pT7-UTR-sfGFP + 30 µg/L mercury	535	604	656	706	746	790	836	868	906	942	972	1001	1028	1067	1077	1095	1114	1115	1127	1137	1134	1141	1143	1143	1149	1141	1143	1143	1136	1133	1127	1132	1130	1131	1130	1117	1117	1114	1112	1113	1116	1107	1098	1110	1107	1104	1090	1105	1103
pT7-UTR-sfGFP + 30 µg/L mercury	505	560	604	645	688	721	750	787	818	844	861	897	911	939	947	957	971	978	984	993	1006	999	1009	1010	1015	1011	1016	1013	1017	1017	1011	1015	1014	1017	1013	1009	1019	1013	1007	1023	1008	1007	1014	1010	1006	1008	1009	1008	1009
negativ normal + 30 µg/L mercury	271	250	228	202	183	163	147	131	122	111	102	96	91	87	81	82	77	76	74	70	70	66	67	66	67	64	63	63	62	62	61	61	59	59	59	58	58	57	57	57	56	56	55	54	55	55	55	55	57
merT + 60 µg/L mercury	745	1276	1992	2815	2545	3116	3710	4358	5025	5705	6377	7011	7693	8319	8942	9504	9947	10413	10903	11301	11567	11790	12064	12247	12413	12515	12654	12780	12869	12946	12979	13011	13115	13105	13127	13136	13161	13139	13159	13193	13154	13190	13182	13202	13271	13213	13220	13301	13208
merT + 60 µg/L mercury	735	1236	1886	2699	3611	4622	5676	6813	7887	9020	10163	11207	12193	13166	14108	14997	15743	16305	16965	17530	17861	18275	18470	18749	18988	19084	19331	19501	19393	19532	19605	19617	19702	19561	19586	19617	19574	19560	19488	19464	19462	19291	19311	19273	19232	19212	19119	19143	19029
merT + 60 µg/L mercury	632	1063	1576	2183	2914	3752	4647	5590	6515	7423	8319	9210	10048	10824	11505	12214	12866	13384	13904	14258	14575	14820	15081	15250	15475	15512	15650	15671	15798	15749	15783	15809	15809	15824	15793	15733	15704	15718	15645	15578	15570	15553	15577	15409	15407	15371	15314	15326	15267
merT + 60 µg/L mercury	281	448	691	997	1358	1753	2183	2589	2983	3398	3746	4130	4415	4720	4986	5233	5427	5641	5797	5948	5995	6082	6186	6244	6267	6294	6347	6348	6369	6349	6316	6338	6353	6320	6327	6328	6294	6283	6253	6258	6249	6236	6192	6177	6173	6136	6108	6103	6133
negativ merR + 60 µg/L mercury	111	100	102	96	94	91	89	81	81	77	74	75	61	58	57	56	57	55	58	56	53	53	54	53	54	52	54	53	54	52	53	51	51	52	53	53	52	51	53	51	52	52	54	52	52	52	51	52	52
pT7-UTR-sfGFP + 60 µg/L mercury	445	508	559	594	645	677	707	739	780	801	832	847	878	898	906	921	928	942	942	943	955	951	947	945	956	951	958	943	947	948	945	937	935	932	933	929	918	918	914	915	919	917	915	912	910	906	905	904	902
pT7-UTR-sfGFP + 60 µg/L mercury	513	574	629	670	713	746	782	810	847	863	887	912	928	955	967	981	978	1004	1003	1015	1018	1017	1016	1023	1021	1025	1025	1020	1019	1026	1028	1027	1025	1022	1015	1023	1018	1015	1013	1007	1011	1013	1007	1007	1003	1005	999	996	1002
pT7-UTR-sfGFP + 60 µg/L mercury	482	537	592	631	672	708	549	582	614	633	663	683	709	725	747	762	771	787	810	818	832	837	841	855	859	863	866	868	882	872	877	879	879	885	887	887	885	887	889	889	899	894	892	892	900	893	891	890	896
pT7-UTR-sfGFP + 60 µg/L mercury	555	624	687	757	808	872	929	987	1036	1084	1131	1178	1216	1238	1266	1273	1293	1323	1334	1347	1357	1353	1356	1370	1371	1380	1374	1383	1381	1383	1384	1377	1372	1365	1361	1373	1369	1365	1354	1363	1348	1352	1356	1333	1339	1350	1332	1334	1333
negativ normal + 60 µg/L mercury	250	230	208	195	170	152	140	129	116	109	104	95	91	86	84	83	77	74	73	73	71	70	72	69	67	67	67	66	65	63	63	62	64	64	63	66	62	64	61	64	63	61	62	62	62	63	62	63	64
End Time:	06.09.2015 12:50:45
jeweilige negativKontrolle abziehen
Cycle Nr.	1	2	3	4	5	6	7	8	9	10	11	12	13	14	15	16	17	18	19	20	21	22	23	24	25	26	27	28	29	30	31	32	33	34	35	36	37	38	39	40	41	42	43	44	45	46	47	48	49
Time [s]	0	148.4	296.8	445.2	593.6	742	890.3	1038.7	1187.1	1335.5	1483.9	1632.3	1780.7	1929.1	2077.5	2225.9	2374.2	2522.6	2671	2819.4	2967.8	3116.2	3264.6	3413	3561.4	3709.8	3858.1	4006.5	4154.9	4303.3	4451.7	4600.1	4748.5	4896.9	5045.3	5193.7	5342	5490.4	5638.8	5787.2	5935.6	6084	6232.4	6380.8	6529.2	6677.6	6825.9	6974.3	7122.7
Temp. [°C]	36.9	37.1	37.1	37.1	37.2	37	36.9	37	37.2	36.8	36.9	37.2	37.1	37.2	37.1	36.7	37.1	37	37.2	37.2	36.8	37.2	37.2	37.2	37.2	37.1	37.1	37.1	37.1	37	36.9	37.1	36.7	37.2	37	36.9	36.9	36.8	36.9	36.8	37	37.2	37.1	36.8	36.6	36.8	37	37.2	36.6
sfGFP-cell lysate	29203	28800	28618	28445	28166	28036	27934	27816	27710	27598	27463	27319	27326	27190	27137	27042	26979	26897	26929	26821	26854	26889	26832	26705	26756	26676	26640	26674	26616	26551	26605	26448	26498	26435	26408	26332	26364	26314	26324	26237	26260	26275	26195	26181	26143	26200	26167	26126	26034
pT7-UTR-sfGFP-normal	486	1003	1634	2389	3203	4103	4991	5885	6757	7531	8280	8983	9600	10214	10777	11273	11732	12087	12433	12670	12887	13094	13197	13277	13362	13418	13441	13508	13521	13466	13519	13469	13413	13393	13348	13374	13268	13268	13257	13192	13223	13155	13073	13066	13042	12988	12988	12920	12890
pT7-UTR-sfGFP-normal	425	854	1411	2080	2822	3591	4404	5205	6039	6822	7545	8238	8935	9566	10144	10648	11114	11527	11873	12184	12394	12645	12809	12850	13018	13084	13173	13200	13174	13215	13194	13190	13210	13184	13141	13160	13078	13036	13047	12978	13008	12946	12885	12875	12850	12760	12753	12751	12733
pT7-UTR-sfGFP-normal	499	998	1642	2390	3215	4098	5016	5940	6859	7762	8570	9354	10076	10751	11363	11985	12481	12951	13348	13693	13992	14157	14382	14436	14550	14615	14676	14689	14746	14717	14767	14728	14675	14656	14616	14572	14523	14464	14424	14419	14373	14332	14295	14255	14239	14157	14124	14070	14040
pT7-UTR-sfGFP-normal	251	560	972	1451	1987	2554	3176	3828	4458	5082	5689	6266	6817	7388	7890	8347	8789	9213	9504	9823	10087	10344	10567	10684	10845	10950	11070	11175	11221	11310	11375	11406	11425	11462	11497	11532	11509	11505	11561	11567	11595	11574	11578	11569	11565	11570	11572	11638	11601
pT7-UTR-sfGFP-merR	663	1235	1850	2508	3154	3764	4371	4955	5515	5976	6390	6812	7134	7435	7651	7859	8045	8185	8326	8406	8492	8564	8604	8622	8655	8686	8678	8692	8669	8679	8674	8662	8642	8639	8614	8596	8570	8562	8527	8491	8486	8494	8471	8441	8412	8409	8396	8368	8365
pT7-UTR-sfGFP-merR	646	1180	1737	2357	2996	3632	4220	4817	5413	5959	6425	6836	7158	7491	7729	7929	8115	8306	8395	8530	8665	8701	8767	8799	8853	8886	8864	8951	8941	8986	8984	8966	8987	8958	8964	8978	8965	8988	9004	8961	8977	8948	8929	8941	8922	8918	8928	8901	8869
pT7-UTR-sfGFP-merR	701	1235	1835	1811	2245	2747	3216	3685	4114	4530	4877	5221	5525	5778	6018	6248	6439	6623	6768	6934	7044	7135	7225	7296	7398	7488	7498	7589	7606	7677	7713	7712	7751	7784	7811	7843	7853	7853	7883	7899	7893	7913	7912	7930	7910	7923	7937	7941	7930
pT7-UTR-sfGFP-merR	398	839	1338	1919	2468	3059	3616	4187	4766	5286	5752	6208	6553	6910	7167	7424	7626	7830	7981	8113	8206	8312	8382	8457	8488	8594	8546	8586	8616	8666	8670	8650	8712	8681	8677	8695	8663	8666	8671	8650	8628	8634	8624	8642	8610	8599	8595	8592	8575
merT-normal	103	184	282	390	501	617	733	842	945	1053	1146	1239	1334	1421	1493	1554	1617	1675	1723	1768	1806	1842	1878	1888	1934	1936	1959	1968	1994	1999	2007	2010	2019	2017	2020	2018	2033	2029	2036	2040	2030	2035	2037	2046	2038	2049	2034	2040	2051
merT-normal	217	344	487	646	788	937	1078	1192	1307	1419	1511	1583	1662	1711	1769	1803	1860	1881	1895	1918	1936	1955	1961	1954	1964	1962	1967	1963	1964	1960	1952	1941	1936	1931	1922	1917	1911	1915	1898	1891	1877	1874	1873	1869	1862	1857	1852	1840	1831
merT-normal	209	323	461	611	754	899	1030	1156	1263	1386	1469	1557	1641	1700	1771	1820	1861	1905	1924	1956	1969	1986	2011	2009	2013	2015	2025	2020	2026	2021	2007	2016	2002	2003	2004	1983	1983	1988	1974	1962	1956	1951	1946	1931	1937	1927	1918	1915	1902
merT-normal	220	336	454	587	712	838	959	1074	1181	1297	1376	1462	1545	1602	1645	1702	1748	1782	1810	1845	1853	1879	1885	1890	1907	1904	1913	1917	1910	1913	1890	1904	1905	1902	1882	1890	1881	1872	1869	1854	1848	1857	1839	1832	1840	1819	1813	1805	1798
negativ normal	0	0	0	0	0	0	0	0	0	0	0	0	0	0	0	0	0	0	0	0	0	0	0	0	0	0	0	0	0	0	0	0	0	0	0	0	0	0	0	0	0	0	0	0	0	0	0	0	0
merT-merR	146	239	308	381	437	505	552	592	642	677	717	743	786	802	820	838	859	861	873	887	891	896	901	898	907	909	908	910	906	905	903	903	904	902	903	903	897	902	901	899	895	895	894	891	888	889	896	889	887
merT-merR	226	314	396	474	547	604	661	711	766	808	849	881	912	928	951	967	979	991	1008	1013	1026	1023	1026	1033	1046	1047	1042	1051	1047	1063	1051	1049	1053	1042	1052	1053	1046	1052	1056	1046	1047	1052	1048	1039	1035	1039	1045	1042	1033
merT-merR	225	293	366	428	494	558	622	670	726	767	816	852	887	914	938	963	985	991	1005	1011	1021	1030	1042	1041	1052	1044	1047	1047	1051	1052	1047	1050	1042	1047	1041	1047	1051	1038	1035	1045	1037	1040	1032	1034	1017	1034	1031	1031	1024
merT-merR	217	294	364	429	494	555	602	662	704	748	788	833	856	893	912	934	945	962	967	976	985	999	998	1008	1006	1016	1010	1008	1007	1016	1014	1006	1014	1006	1007	1007	1010	997	1003	1004	1002	988	994	994	995	984	989	990	981
negativ merR	0	0	0	0	0	0	0	0	0	0	0	0	0	0	0	0	0	0	0	0	0	0	0	0	0	0	0	0	0	0	0	0	0	0	0	0	0	0	0	0	0	0	0	0	0	0	0	0	0
merT + 6µg/L mercury	243	485	836	1256	1726	2230	2722	3202	3643	4051	4419	4778	5064	5306	5565	5701	5871	5986	6072	6168	6232	6273	6273	6320	6280	6282	6305	6301	6274	6237	6197	6176	6192	6170	6126	6092	6054	6053	6025	6006	5996	5956	5929	5915	5890	5868	5843	5872	5839
merT + 6µg/L mercury	451	856	1389	2028	2723	3479	4293	5114	5914	6614	7418	8102	8677	9308	9886	10344	10781	11185	11464	11685	11940	12119	12305	12375	12579	12524	12640	12650	12651	12709	12620	12663	12684	12639	12613	12560	12557	12460	12504	12447	12471	12405	12371	12293	12312	12200	12219	12215	12189
merT + 6µg/L mercury	478	870	1412	2064	2846	3695	4620	5575	6573	7567	8519	9400	10251	11096	11911	12648	13279	13970	14542	15022	15366	15652	16034	16238	16502	16631	16771	16810	16902	16899	16969	17017	16985	16950	16920	16968	16910	16865	16878	16783	16793	16811	16720	16650	16650	16572	16506	16502	16497
merT + 6µg/L mercury	576	1029	1608	2288	3071	3940	4919	5909	6987	8067	9137	10189	11216	12136	13081	13926	14724	15458	16095	16651	17093	17523	17925	18110	18450	18540	18674	18931	18941	19088	19173	19079	19107	19100	19102	19243	19096	19053	19040	18981	19002	19009	18924	18984	18855	18854	18790	18737	18701
negativ merR + 6 µg/L mercury	0	0	0	0	0	0	0	0	0	0	0	0	0	0	0	0	0	0	0	0	0	0	0	0	0	0	0	0	0	0	0	0	0	0	0	0	0	0	0	0	0	0	0	0	0	0	0	0	0
pT7-UTR-sfGFP + 6 µg/L mercury	219	318	396	484	541	598	650	703	758	799	844	866	893	916	938	946	968	977	979	996	984	991	998	1006	999	1001	1002	1001	1006	1007	999	1005	994	994	993	985	995	988	978	983	979	987	975	971	984	973	972	975	973
pT7-UTR-sfGFP + 6 µg/L mercury	272	363	442	517	566	618	667	721	756	800	826	855	883	902	924	926	943	952	968	972	973	981	986	978	990	986	983	990	985	991	988	976	981	969	979	978	967	964	960	965	964	951	959	956	953	951	951	948	954
pT7-UTR-sfGFP + 6 µg/L mercury	222	304	390	463	522	577	623	682	722	773	810	836	868	894	909	928	940	943	958	960	969	977	976	986	981	970	982	979	972	978	967	966	965	972	959	956	947	951	952	951	946	943	947	940	937	931	925	931	928
pT7-UTR-sfGFP + 6 µg/L mercury	280	361	448	531	603	663	724	784	837	887	928	972	1011	1042	1068	1085	1102	1121	1133	1152	1153	1166	1168	1171	1183	1181	1181	1181	1187	1183	1180	1180	1182	1173	1176	1173	1174	1168	1163	1163	1162	1158	1164	1159	1159	1152	1146	1150	1152
negativ normal + 6 µg/L mercury	0	0	0	0	0	0	0	0	0	0	0	0	0	0	0	0	0	0	0	0	0	0	0	0	0	0	0	0	0	0	0	0	0	0	0	0	0	0	0	0	0	0	0	0	0	0	0	0	0
merT + 30µg/L mercury	571	1066	1723	2538	3442	4482	5601	6731	7891	8964	10039	11146	12104	13051	13906	14849	15553	16224	16809	17255	17728	18083	18301	18526	18692	18720	18888	18916	19052	18971	18928	18865	18842	18954	18920	18841	18822	18753	18739	18635	18560	18540	18464	18481	18458	18310	18279	18323	18158
merT + 30µg/L mercury	510	955	1531	2214	3011	3847	4753	5655	6515	7347	8109	8860	9547	10183	10729	11312	11687	12143	12444	12708	12985	13215	13314	13468	13590	13564	13615	13712	13784	13787	13743	13704	13715	13673	13682	13582	13597	13540	13433	13506	13457	13456	13326	13419	13337	13251	13226	13220	13146
merT + 30µg/L mercury	543	969	1530	2196	2942	3790	4689	5599	6534	7463	8300	9232	9952	10748	11474	12162	12750	13371	13746	14137	14460	14766	14940	15136	15378	15382	15587	15593	15713	15725	15722	15756	15642	15630	15674	15647	15621	15572	15531	15559	15465	15456	15425	15398	15333	15314	15239	15258	15158
merT + 30µg/L mercury	610	1065	1681	2395	3217	4086	5045	6068	7161	8162	9176	10157	11031	11952	12803	13507	14215	14782	15385	15872	16217	16455	16763	16962	17103	17231	17399	17487	17522	17523	17550	17492	17558	17423	17507	17479	17410	17325	17323	17297	17311	17307	17147	17106	17056	16999	16986	16905	16922
negativ merR 30 µg/L mercury	0	0	0	0	0	0	0	0	0	0	0	0	0	0	0	0	0	0	0	0	0	0	0	0	0	0	0	0	0	0	0	0	0	0	0	0	0	0	0	0	0	0	0	0	0	0	0	0	0
pT7-UTR-sfGFP + 30 µg/L mercury	221	299	380	456	505	565	620	664	718	763	793	835	857	885	911	914	934	954	957	967	964	977	974	971	983	970	972	978	983	970	961	968	965	963	961	965	964	964	955	955	956	956	952	945	937	946	936	940	932
pT7-UTR-sfGFP + 30 µg/L mercury	211	292	372	463	525	588	647	706	750	796	839	876	910	935	959	970	992	1005	1015	1031	1023	1034	1046	1044	1048	1057	1049	1055	1051	1048	1046	1043	1042	1037	1033	1037	1036	1034	1032	1027	1025	1013	1023	1025	1020	1018	1010	1011	1012
pT7-UTR-sfGFP + 30 µg/L mercury	264	354	428	504	563	627	689	737	784	831	870	905	937	980	996	1013	1037	1039	1053	1067	1064	1075	1076	1077	1082	1077	1080	1080	1074	1071	1066	1071	1071	1072	1071	1059	1059	1057	1055	1056	1060	1051	1043	1056	1052	1049	1035	1050	1046
pT7-UTR-sfGFP + 30 µg/L mercury	234	310	376	443	505	558	603	656	696	733	759	801	820	852	866	875	894	902	910	923	936	933	942	944	948	947	953	950	955	955	950	954	955	958	954	951	961	956	950	966	952	951	959	956	951	953	954	953	952
negativ normal + 30 µg/L mercury	0	0	0	0	0	0	0	0	0	0	0	0	0	0	0	0	0	0	0	0	0	0	0	0	0	0	0	0	0	0	0	0	0	0	0	0	0	0	0	0	0	0	0	0	0	0	0	0	0
merT + 60 µg/L mercury	634	1176	1890	2719	2451	3025	3621	4277	4944	5628	6303	6936	7632	8261	8885	9448	9890	10358	10845	11245	11514	11737	12010	12194	12359	12463	12600	12727	12815	12894	12926	12960	13064	13053	13074	13083	13109	13088	13106	13142	13102	13138	13128	13150	13219	13161	13169	13249	13156
merT + 60 µg/L mercury	624	1136	1784	2603	3517	4531	5587	6732	7806	8943	10089	11132	12132	13108	14051	14941	15686	16250	16907	17474	17808	18222	18416	18696	18934	19032	19277	19448	19339	19480	19552	19566	19651	19509	19533	19564	19522	19509	19435	19413	19410	19239	19257	19221	19180	19160	19068	19091	18977
merT + 60 µg/L mercury	521	963	1474	2087	2820	3661	4558	5509	6434	7346	8245	9135	9987	10766	11448	12158	12809	13329	13846	14202	14522	14767	15027	15197	15421	15460	15596	15618	15744	15697	15730	15758	15758	15772	15740	15680	15652	15667	15592	15527	15518	15501	15523	15357	15355	15319	15263	15274	15215
merT + 60 µg/L mercury	170	348	589	901	1264	1662	2094	2508	2902	3321	3672	4055	4354	4662	4929	5177	5370	5586	5739	5892	5942	6029	6132	6191	6213	6242	6293	6295	6315	6297	6263	6287	6302	6268	6274	6275	6242	6232	6200	6207	6197	6184	6138	6125	6121	6084	6057	6051	6081
negativ merR + 60 µg/L mercury	0	0	0	0	0	0	0	0	0	0	0	0	0	0	0	0	0	0	0	0	0	0	0	0	0	0	0	0	0	0	0	0	0	0	0	0	0	0	0	0	0	0	0	0	0	0	0	0	0
pT7-UTR-sfGFP + 60 µg/L mercury	195	278	351	399	475	525	567	610	664	692	728	752	787	812	822	838	851	868	869	870	884	881	875	876	889	884	891	877	882	885	882	875	871	868	870	863	856	854	853	851	856	856	853	850	848	843	843	841	838
pT7-UTR-sfGFP + 60 µg/L mercury	263	344	421	475	543	594	642	681	731	754	783	817	837	869	883	898	901	930	930	942	947	947	944	954	954	958	958	954	954	963	965	965	961	958	952	957	956	951	952	943	948	952	945	945	941	942	937	933	938
pT7-UTR-sfGFP + 60 µg/L mercury	232	307	384	436	502	556	409	453	498	524	559	588	618	639	663	679	694	713	737	745	761	767	769	786	792	796	799	802	817	809	814	817	815	821	824	821	823	823	828	825	836	833	830	830	838	830	829	827	832
pT7-UTR-sfGFP + 60 µg/L mercury	305	394	479	562	638	720	789	858	920	975	1027	1083	1125	1152	1182	1190	1216	1249	1261	1274	1286	1283	1284	1301	1304	1313	1307	1317	1316	1320	1321	1315	1308	1301	1298	1307	1307	1301	1293	1299	1285	1291	1294	1271	1277	1287	1270	1271	1269
negativ normal + 60 µg/L mercury	0	0	0	0	0	0	0	0	0	0	0	0	0	0	0	0	0	0	0	0	0	0	0	0	0	0	0	0	0	0	0	0	0	0	0	0	0	0	0	0	0	0	0	0	0	0	0	0	0
normalisieren
Cycle Nr.	1	2	3	4	5	6	7	8	9	10	11	12	13	14	15	16	17	18	19	20	21	22	23	24	25	26	27	28	29	30	31	32	33	34	35	36	37	38	39	40	41	42	43	44	45	46	47	48	49
Time [s]	0	2.47333	4.94667	7.42	9.89333	12.3667	14.8383	17.3117	19.785	22.2583	24.7317	27.205	29.6783	32.1517	34.625	37.0983	39.57	42.0433	44.5167	46.99	49.4633	51.9367	54.41	56.8833	59.3567	61.83	64.3017	66.775	69.2483	71.7217	74.195	76.6683	79.1417	81.615	84.0883	86.5617	89.0333	91.5067	93.98	96.4533	98.9267	101.4	103.873	106.347	108.82	111.293	113.765	116.238	118.712
Temp. [°C]	36.9	37.1	37.1	37.1	37.2	37	36.9	37	37.2	36.8	36.9	37.2	37.1	37.2	37.1	36.7	37.1	37	37.2	37.2	36.8	37.2	37.2	37.2	37.2	37.1	37.1	37.1	37.1	37	36.9	37.1	36.7	37.2	37	36.9	36.9	36.8	36.9	36.8	37	37.2	37.1	36.8	36.6	36.8	37	37.2	36.6
sfGFP-cell lysate	1	0.9862	0.979968	0.974044	0.96449	0.960038	0.956546	0.952505	0.948875	0.94504	0.940417	0.935486	0.935726	0.931069	0.929254	0.926001	0.923843	0.921036	0.922131	0.918433	0.919563	0.920762	0.91881	0.914461	0.916207	0.913468	0.912235	0.913399	0.911413	0.909187	0.911037	0.90566	0.907373	0.905215	0.904291	0.901688	0.902784	0.901072	0.901414	0.898435	0.899223	0.899736	0.896997	0.896517	0.895216	0.897168	0.896038	0.894634	0.891484
pT7-UTR-sfGFP-normal	0.0166421	0.0343458	0.0559532	0.0818067	0.109681	0.140499	0.170907	0.20152	0.23138	0.257884	0.283533	0.307605	0.328733	0.349759	0.369037	0.386022	0.40174	0.413896	0.425744	0.43386	0.44129	0.448379	0.451906	0.454645	0.457556	0.459473	0.460261	0.462555	0.463	0.461117	0.462932	0.46122	0.459302	0.458617	0.457076	0.457967	0.454337	0.454337	0.45396	0.451734	0.452796	0.450467	0.447659	0.44742	0.446598	0.444749	0.444749	0.44242	0.441393
pT7-UTR-sfGFP-normal	0.0145533	0.0292436	0.048317	0.0712256	0.0966339	0.122967	0.150806	0.178235	0.206794	0.233606	0.258364	0.282094	0.305962	0.327569	0.347362	0.36462	0.380577	0.39472	0.406568	0.417217	0.424408	0.433003	0.438619	0.440023	0.445776	0.448036	0.451084	0.452008	0.451118	0.452522	0.451803	0.451666	0.452351	0.45146	0.449988	0.450639	0.447831	0.446392	0.446769	0.444406	0.445434	0.443311	0.441222	0.440879	0.440023	0.436941	0.436702	0.436633	0.436017
pT7-UTR-sfGFP-normal	0.0170873	0.0341746	0.0562271	0.0818409	0.110091	0.140328	0.171763	0.203404	0.234873	0.265795	0.293463	0.32031	0.345033	0.368147	0.389104	0.410403	0.427388	0.443482	0.457076	0.46889	0.479129	0.484779	0.492484	0.494333	0.498236	0.500462	0.502551	0.502996	0.504948	0.503955	0.505667	0.504332	0.502517	0.501866	0.500497	0.49899	0.497312	0.495292	0.493922	0.493751	0.492175	0.490771	0.489505	0.488135	0.487587	0.484779	0.483649	0.4818	0.480773
pT7-UTR-sfGFP-normal	0.00859501	0.0191761	0.0332843	0.0496867	0.068041	0.0874568	0.108756	0.131082	0.152656	0.174023	0.194809	0.214567	0.233435	0.252988	0.270178	0.285827	0.300962	0.315481	0.325446	0.33637	0.34541	0.35421	0.361846	0.365853	0.371366	0.374961	0.379071	0.382666	0.384241	0.387289	0.389515	0.390576	0.391227	0.392494	0.393692	0.394891	0.394103	0.393966	0.395884	0.396089	0.397048	0.396329	0.396466	0.396158	0.396021	0.396192	0.396261	0.398521	0.397254
mean	0.0142194	0.029235	0.0484454	0.07114	0.0961117	0.122813	0.150558	0.17856	0.206426	0.232827	0.257542	0.281144	0.303291	0.324616	0.34392	0.361718	0.377667	0.391895	0.403709	0.414084	0.422559	0.430093	0.436214	0.438713	0.443234	0.445733	0.448242	0.450057	0.450827	0.451221	0.452479	0.451948	0.451349	0.451109	0.450313	0.450622	0.448396	0.447497	0.447634	0.446495	0.446863	0.44522	0.443713	0.443148	0.442557	0.440665	0.44034	0.439844	0.438859
standard deviation	0.00390895	0.00711104	0.0107517	0.0151497	0.0197297	0.0249644	0.0295026	0.0336582	0.0379621	0.041526	0.0443545	0.0471436	0.0492501	0.0505518	0.0520328	0.0539407	0.0546007	0.0547487	0.056175	0.0561075	0.0562922	0.0550502	0.0546163	0.0537206	0.0529209	0.0522749	0.0512728	0.0500137	0.0500367	0.0481934	0.0479694	0.046892	0.0458151	0.044976	0.0438563	0.0428149	0.0423323	0.0416247	0.040255	0.0400234	0.0390383	0.0387145	0.0380829	0.037662	0.037488	0.0363062	0.0358298	0.0340825	0.0341674
pT7-UTR-sfGFP-merR	0.0227031	0.0422902	0.0633497	0.0858816	0.108003	0.128891	0.149676	0.169674	0.18885	0.204637	0.218813	0.233264	0.24429	0.254597	0.261994	0.269116	0.275485	0.280279	0.285108	0.287847	0.290792	0.293258	0.294627	0.295244	0.296374	0.297435	0.297161	0.297641	0.296853	0.297195	0.297024	0.296613	0.295929	0.295826	0.29497	0.294353	0.293463	0.293189	0.291991	0.290758	0.290587	0.290861	0.290073	0.289046	0.288053	0.28795	0.287505	0.286546	0.286443
pT7-UTR-sfGFP-merR	0.022121	0.0404068	0.0594802	0.0807109	0.102592	0.124371	0.144506	0.164949	0.185358	0.204054	0.220012	0.234086	0.245112	0.256515	0.264665	0.271513	0.277882	0.284423	0.28747	0.292093	0.296716	0.297949	0.300209	0.301305	0.303154	0.304284	0.30353	0.30651	0.306167	0.307708	0.30764	0.307023	0.307742	0.306749	0.306955	0.307434	0.306989	0.307777	0.308324	0.306852	0.3074	0.306407	0.305756	0.306167	0.305517	0.30538	0.305722	0.304797	0.303702
pT7-UTR-sfGFP-merR	0.0240044	0.0422902	0.062836	0.0620142	0.0768757	0.0940657	0.110126	0.126186	0.140876	0.155121	0.167003	0.178783	0.189193	0.197856	0.206075	0.213951	0.220491	0.226792	0.231757	0.237441	0.241208	0.244324	0.247406	0.249837	0.25333	0.256412	0.256754	0.259871	0.260453	0.262884	0.264117	0.264082	0.265418	0.266548	0.267473	0.268568	0.268911	0.268911	0.269938	0.270486	0.27028	0.270965	0.270931	0.271547	0.270863	0.271308	0.271787	0.271924	0.271547
pT7-UTR-sfGFP-merR	0.0136287	0.0287299	0.0458172	0.0657124	0.0845119	0.10475	0.123823	0.143376	0.163202	0.181009	0.196966	0.212581	0.224395	0.23662	0.24542	0.25422	0.261138	0.268123	0.273294	0.277814	0.280999	0.284628	0.287025	0.289594	0.290655	0.294285	0.292641	0.294011	0.295038	0.29675	0.296887	0.296202	0.298326	0.297264	0.297127	0.297743	0.296648	0.29675	0.296922	0.296202	0.295449	0.295655	0.295312	0.295929	0.294833	0.294456	0.294319	0.294216	0.293634
mean	0.0206143	0.0384293	0.0578708	0.0735798	0.0929956	0.113019	0.132033	0.151046	0.169572	0.186205	0.200699	0.214678	0.225747	0.236397	0.244538	0.2522	0.258749	0.264904	0.269407	0.273799	0.277429	0.28004	0.282317	0.283995	0.285878	0.288104	0.287522	0.289508	0.289628	0.291134	0.291417	0.29098	0.291854	0.291597	0.291631	0.292025	0.291503	0.291657	0.291794	0.291075	0.290929	0.290972	0.290518	0.290672	0.289816	0.289773	0.289833	0.289371	0.288832
standard deviation	0.00472314	0.0065269	0.00821686	0.0115159	0.0147098	0.0164154	0.0183865	0.0201426	0.0222477	0.023463	0.0248357	0.0259161	0.0261844	0.0272115	0.0270184	0.0266224	0.0265554	0.0263331	0.0258549	0.0249668	0.0250017	0.0244411	0.0238928	0.0232683	0.022292	0.0215363	0.0209923	0.0204438	0.0200517	0.0195026	0.0188843	0.0186178	0.0183465	0.0173882	0.0169293	0.016591	0.0161301	0.0163862	0.0160963	0.0152667	0.0154726	0.0148374	0.0145949	0.0145616	0.0145375	0.014257	0.0141852	0.0138303	0.0135232
merT-normal	0.00352703	0.00630072	0.00965654	0.0133548	0.0171558	0.021128	0.0251002	0.0288327	0.0323597	0.0360579	0.0392425	0.0424271	0.0456802	0.0486594	0.0511249	0.0532137	0.055371	0.0573571	0.0590008	0.0605417	0.061843	0.0630757	0.0643085	0.0646509	0.0662261	0.0662946	0.0670821	0.0673903	0.0682807	0.0684519	0.0687258	0.0688285	0.0691367	0.0690682	0.069171	0.0691025	0.0696161	0.0694792	0.0697189	0.0698558	0.0695134	0.0696846	0.0697531	0.0700613	0.0697874	0.070164	0.0696504	0.0698558	0.0702325
merT-normal	0.00743074	0.0117796	0.0166764	0.022121	0.0269835	0.0320857	0.036914	0.0408177	0.0447557	0.0485909	0.0517413	0.0542068	0.056912	0.0585899	0.060576	0.0617402	0.0636921	0.0644112	0.0648906	0.0656782	0.0662946	0.0669452	0.0671506	0.0669109	0.0672534	0.0671849	0.0673561	0.0672191	0.0672534	0.0671164	0.0668424	0.0664658	0.0662946	0.0661233	0.0658152	0.0656439	0.0654385	0.0655755	0.0649933	0.0647536	0.0642742	0.0641715	0.0641372	0.0640003	0.0637606	0.0635894	0.0634181	0.0630072	0.062699
merT-normal	0.0071568	0.0110605	0.015786	0.0209225	0.0258193	0.0307845	0.0352703	0.039585	0.043249	0.0474609	0.0503031	0.0533164	0.0561929	0.0582132	0.0606445	0.0623224	0.0637263	0.065233	0.0658836	0.0669794	0.0674246	0.0680067	0.0688628	0.0687943	0.0689313	0.0689998	0.0693422	0.069171	0.0693764	0.0692052	0.0687258	0.069034	0.0685546	0.0685888	0.0686231	0.067904	0.067904	0.0680752	0.0675958	0.0671849	0.0669794	0.0668082	0.066637	0.0661233	0.0663288	0.0659864	0.0656782	0.0655755	0.0651303
merT-normal	0.00753347	0.0115057	0.0155463	0.0201007	0.0243811	0.0286957	0.0328391	0.036777	0.0404411	0.0444132	0.0471184	0.0500633	0.0529055	0.0548574	0.0563298	0.0582817	0.0598569	0.0610211	0.0619799	0.0631784	0.0634524	0.0643427	0.0645482	0.0647194	0.0653015	0.0651988	0.065507	0.0656439	0.0654042	0.065507	0.0647194	0.0651988	0.065233	0.0651303	0.0644454	0.0647194	0.0644112	0.064103	0.0640003	0.0634866	0.0632812	0.0635894	0.062973	0.0627333	0.0630072	0.0622881	0.0620827	0.0618087	0.061569
negativ normal	0	0	0	0	0	0	0	0	0	0	0	0	0	0	0	0	0	0	0	0	0	0	0	0	0	0	0	0	0	0	0	0	0	0	0	0	0	0	0	0	0	0	0	0	0	0	0	0	0
mean	0.00641201	0.0101616	0.0144163	0.0191247	0.0235849	0.0281735	0.0325309	0.0365031	0.0402013	0.0441307	0.0471013	0.0500034	0.0529226	0.05508	0.0571688	0.0588895	0.0606616	0.0620056	0.0629387	0.0640944	0.0647536	0.0655926	0.0662175	0.0662689	0.0669281	0.0669195	0.0673219	0.0673561	0.0675787	0.0675701	0.0672534	0.0673818	0.0673047	0.0672277	0.0670137	0.0668424	0.0668424	0.0668082	0.0665771	0.0663202	0.0660121	0.0660634	0.0658751	0.0657295	0.065721	0.065507	0.0652073	0.0650618	0.0649077
standard deviation	0.00192988	0.00259094	0.00321021	0.00393507	0.00441628	0.00490018	0.00522899	0.00538593	0.00552507	0.00566371	0.00558393	0.00535561	0.0051336	0.00459746	0.00450636	0.00418311	0.00396712	0.0035954	0.00310424	0.00284559	0.00256084	0.00227701	0.00218322	0.00198401	0.00155533	0.00160721	0.00157419	0.00144282	0.00168905	0.00162414	0.00190842	0.00186436	0.00184669	0.00190255	0.00225658	0.00201482	0.00235954	0.00242054	0.00258565	0.00281257	0.0028091	0.00279095	0.00300343	0.00320869	0.00306118	0.00346199	0.00331296	0.00356139	0.0038483
merT-merR	0.00499949	0.00818409	0.0105469	0.0130466	0.0149642	0.0172927	0.0189022	0.0202719	0.021984	0.0231825	0.0245523	0.0254426	0.026915	0.0274629	0.0280793	0.0286957	0.0294148	0.0294833	0.0298942	0.0303736	0.0305106	0.0306818	0.030853	0.0307503	0.0310585	0.0311269	0.0310927	0.0311612	0.0310242	0.03099	0.0309215	0.0309215	0.0309557	0.0308872	0.0309215	0.0309215	0.030716	0.0308872	0.030853	0.0307845	0.0306475	0.0306475	0.0306133	0.0305106	0.0304078	0.0304421	0.0306818	0.0304421	0.0303736
merT-merR	0.00773893	0.0107523	0.0135603	0.0162312	0.018731	0.0206828	0.0226347	0.0243468	0.0262302	0.0276684	0.0290724	0.0301681	0.0312297	0.0317776	0.0325651	0.033113	0.033524	0.0339349	0.034517	0.0346882	0.0351334	0.0350306	0.0351334	0.0353731	0.0358182	0.0358525	0.0356813	0.0359895	0.0358525	0.0364004	0.0359895	0.035921	0.0360579	0.0356813	0.0360237	0.0360579	0.0358182	0.0360237	0.0361607	0.0358182	0.0358525	0.0360237	0.0358867	0.0355785	0.0354416	0.0355785	0.035784	0.0356813	0.0353731
merT-merR	0.00770469	0.0100332	0.012533	0.014656	0.0169161	0.0191076	0.0212992	0.0229428	0.0248605	0.0262644	0.0279423	0.0291751	0.0303736	0.0312982	0.03212	0.0329761	0.0337294	0.0339349	0.0344143	0.0346197	0.0349622	0.0352703	0.0356813	0.035647	0.0360237	0.0357498	0.0358525	0.0358525	0.0359895	0.0360237	0.0358525	0.0359552	0.0356813	0.0358525	0.035647	0.0358525	0.0359895	0.0355443	0.0354416	0.035784	0.0355101	0.0356128	0.0353388	0.0354073	0.0348252	0.0354073	0.0353046	0.0353046	0.0350649
merT-merR	0.00743074	0.0100675	0.0124645	0.0146903	0.0169161	0.0190049	0.0206143	0.0226689	0.0241071	0.0256138	0.0269835	0.0285245	0.0293121	0.0305791	0.0312297	0.031983	0.0323597	0.0329418	0.033113	0.0334212	0.0337294	0.0342088	0.0341746	0.034517	0.0344485	0.0347909	0.0345855	0.034517	0.0344828	0.0347909	0.0347225	0.0344485	0.0347225	0.0344485	0.0344828	0.0344828	0.0345855	0.0341403	0.0343458	0.03438	0.0343115	0.0338321	0.0340376	0.0340376	0.0340718	0.0336952	0.0338664	0.0339006	0.0335924
negativ merR	0	0	0	0	0	0	0	0	0	0	0	0	0	0	0	0	0	0	0	0	0	0	0	0	0	0	0	0	0	0	0	0	0	0	0	0	0	0	0	0	0	0	0	0	0	0	0	0	0
mean	0.00696846	0.00975927	0.0122761	0.014656	0.0168818	0.019022	0.0208626	0.0225576	0.0242954	0.0256823	0.0271376	0.0283276	0.0294576	0.0302794	0.0309985	0.0316919	0.032257	0.0325737	0.0329846	0.0332757	0.0335839	0.0337979	0.0339606	0.0340718	0.0343372	0.03438	0.034303	0.03438	0.0343372	0.0345512	0.0343715	0.0343115	0.0343543	0.0342174	0.0342687	0.0343287	0.0342773	0.0341489	0.0342003	0.0341917	0.0340804	0.034029	0.0339691	0.0338835	0.0336866	0.0337808	0.0339092	0.0338321	0.033601
standard deviation	0.00131988	0.00110112	0.00125708	0.00130033	0.00153827	0.00138519	0.00155303	0.0016918	0.00177393	0.00187411	0.00192341	0.00203861	0.00186771	0.00194119	0.0020238	0.00206	0.00198846	0.0021128	0.00215711	0.00202032	0.0021422	0.00212656	0.00216326	0.00226609	0.00229494	0.00222079	0.00221257	0.00224634	0.00231107	0.00247168	0.00236903	0.00236666	0.00233446	0.0023065	0.0023259	0.00237663	0.00245517	0.00231664	0.00235297	0.00236822	0.00238203	0.00244678	0.00236781	0.00235199	0.00225647	0.0023827	0.00230073	0.00238639	0.00228761
merT + 6µg/L mercury
merT + 6µg/L mercury	0.0154436	0.0293121	0.0475636	0.0694449	0.0932438	0.119132	0.147005	0.175119	0.202513	0.226484	0.254015	0.277437	0.297127	0.318734	0.338527	0.35421	0.369174	0.383009	0.392562	0.40013	0.408862	0.414992	0.421361	0.423758	0.430743	0.42886	0.432832	0.433175	0.433209	0.435195	0.432147	0.43362	0.434339	0.432798	0.431908	0.430093	0.42999	0.426668	0.428175	0.426223	0.427045	0.424785	0.423621	0.42095	0.421601	0.417765	0.418416	0.418279	0.417389
merT + 6µg/L mercury	0.0163682	0.0297915	0.0483512	0.0706777	0.0974557	0.126528	0.158203	0.190905	0.22508	0.259117	0.291717	0.321885	0.351026	0.379961	0.407869	0.433106	0.454714	0.478376	0.497963	0.514399	0.526179	0.535972	0.549053	0.556039	0.565079	0.569496	0.57429	0.575626	0.578776	0.578673	0.58107	0.582714	0.581618	0.58042	0.579393	0.581036	0.57905	0.577509	0.577954	0.574701	0.575044	0.57566	0.572544	0.570147	0.570147	0.567476	0.565216	0.565079	0.564908
merT + 6µg/L mercury	0.019724	0.0352361	0.0550628	0.0783481	0.10516	0.134918	0.168442	0.202342	0.239256	0.276239	0.312879	0.348903	0.38407	0.415574	0.447933	0.476869	0.504195	0.529329	0.551142	0.570181	0.585317	0.600041	0.613807	0.620142	0.631784	0.634866	0.639455	0.648255	0.648598	0.653631	0.656542	0.653323	0.654282	0.654042	0.654111	0.658939	0.653905	0.652433	0.651988	0.649967	0.650687	0.650926	0.648016	0.65007	0.645653	0.645619	0.643427	0.641612	0.640379
negativ merR + 6 µg/L mercury	0	0	0	0	0	0	0	0	0	0	0	0	0	0	0	0	0	0	0	0	0	0	0	0	0	0	0	0	0	0	0	0	0	0	0	0	0	0	0	0	0	0	0	0	0	0	0	0	0
mean	0.0171786	0.0314465	0.0503259	0.0728236	0.09862	0.126859	0.157883	0.189455	0.222283	0.253947	0.286203	0.316075	0.344074	0.371423	0.39811	0.421395	0.442694	0.463571	0.480556	0.494903	0.506786	0.517002	0.528074	0.533313	0.542536	0.544408	0.548859	0.552352	0.553528	0.555833	0.556587	0.556552	0.556746	0.555753	0.555137	0.556689	0.554315	0.552204	0.552706	0.550297	0.550925	0.550457	0.54806	0.547056	0.5458	0.54362	0.542353	0.541657	0.540892
standard deviation	0.00225233	0.0032906	0.00412118	0.00482394	0.006043	0.00789823	0.0107217	0.0136694	0.0185303	0.0252774	0.0298167	0.0360851	0.0438864	0.048981	0.0553523	0.0621623	0.0683079	0.0742752	0.0807101	0.0866856	0.0898115	0.093972	0.0979233	0.100145	0.102399	0.10527	0.105633	0.109413	0.109892	0.110995	0.114183	0.112164	0.112061	0.112666	0.11307	0.11635	0.113989	0.11499	0.114023	0.113851	0.113755	0.115158	0.114183	0.116292	0.113993	0.115785	0.114235	0.113494	0.113419
pT7-UTR-sfGFP + 6 µg/L mercury	0.00749923	0.0108893	0.0135603	0.0165736	0.0185255	0.0204773	0.022258	0.0240729	0.0259562	0.0273602	0.0289011	0.0296545	0.0305791	0.0313666	0.03212	0.0323939	0.0331473	0.0334555	0.033524	0.0341061	0.0336952	0.0339349	0.0341746	0.0344485	0.0342088	0.0342773	0.0343115	0.0342773	0.0344485	0.0344828	0.0342088	0.0344143	0.0340376	0.0340376	0.0340034	0.0337294	0.0340718	0.0338321	0.0334897	0.0336609	0.033524	0.0337979	0.033387	0.03325	0.0336952	0.0333185	0.0332843	0.033387	0.0333185
pT7-UTR-sfGFP + 6 µg/L mercury	0.00931411	0.0124302	0.0151354	0.0177037	0.0193816	0.0211622	0.0228401	0.0246892	0.0258878	0.0273944	0.0282848	0.0292778	0.0302366	0.0308872	0.0316406	0.0317091	0.0322912	0.0325994	0.0331473	0.0332843	0.0333185	0.0335924	0.0337637	0.0334897	0.0339006	0.0337637	0.0336609	0.0339006	0.0337294	0.0339349	0.0338321	0.0334212	0.0335924	0.0331815	0.033524	0.0334897	0.033113	0.0330103	0.0328733	0.0330446	0.0330103	0.0325651	0.0328391	0.0327364	0.0326336	0.0325651	0.0325651	0.0324624	0.0326679
pT7-UTR-sfGFP + 6 µg/L mercury	0.00760196	0.0104099	0.0133548	0.0158545	0.0178749	0.0197582	0.0213334	0.0233538	0.0247235	0.0264699	0.0277369	0.0286272	0.029723	0.0306133	0.0311269	0.0317776	0.0321885	0.0322912	0.0328048	0.0328733	0.0331815	0.0334555	0.0334212	0.0337637	0.0335924	0.0332158	0.0336267	0.033524	0.0332843	0.0334897	0.033113	0.0330788	0.0330446	0.0332843	0.0328391	0.0327364	0.0324282	0.0325651	0.0325994	0.0325651	0.0323939	0.0322912	0.0324282	0.0321885	0.0320857	0.0318803	0.0316748	0.0318803	0.0317776
pT7-UTR-sfGFP + 6 µg/L mercury	0.00958806	0.0123617	0.0153409	0.0181831	0.0206486	0.0227031	0.024792	0.0268466	0.0286614	0.0303736	0.0317776	0.0332843	0.0346197	0.0356813	0.0365716	0.0371537	0.0377358	0.0383865	0.0387974	0.039448	0.0394822	0.0399274	0.0399959	0.0400986	0.0405095	0.0404411	0.0404411	0.0404411	0.0406465	0.0405095	0.0404068	0.0404068	0.0404753	0.0401671	0.0402698	0.0401671	0.0402013	0.0399959	0.0398247	0.0398247	0.0397904	0.0396535	0.0398589	0.0396877	0.0396877	0.039448	0.0392425	0.0393795	0.039448
negativ normal + 6 µg/L mercury	0	0	0	0	0	0	0	0	0	0	0	0	0	0	0	0	0	0	0	0	0	0	0	0	0	0	0	0	0	0	0	0	0	0	0	0	0	0	0	0	0	0	0	0	0	0	0	0	0
mean	0.00850084	0.0115228	0.0143478	0.0170787	0.0191076	0.0210252	0.0228059	0.0247406	0.0263072	0.0278995	0.0291751	0.0302109	0.0312896	0.0321371	0.0328648	0.0332586	0.0338407	0.0341831	0.0345684	0.0349279	0.0349194	0.0352275	0.0353388	0.0354501	0.0355529	0.0354244	0.0355101	0.0355357	0.0355272	0.0356042	0.0353902	0.0353303	0.0352875	0.0351676	0.0351591	0.0350306	0.0349536	0.0348509	0.0346968	0.0347738	0.0346797	0.0345769	0.0346283	0.0344656	0.0345256	0.034303	0.0341917	0.0342773	0.034303
standard deviation	0.00110373	0.00102748	0.00103487	0.00105891	0.00119834	0.00125693	0.0014622	0.00150631	0.0016683	0.001704	0.00179898	0.00209236	0.00224779	0.0023832	0.00250425	0.00261496	0.0026321	0.00284518	0.0028346	0.00305666	0.00304967	0.00313972	0.00311994	0.00312512	0.00331402	0.00337238	0.0033024	0.00328464	0.00344644	0.00329533	0.00337516	0.00343142	0.00348231	0.00335477	0.00344052	0.00345035	0.00356286	0.00346993	0.00343881	0.00339697	0.00343836	0.00344721	0.00350913	0.00350826	0.00350568	0.00347994	0.00343098	0.00345759	0.00348768
merT + 30µg/L mercury	0.0195528	0.0365031	0.0590008	0.0869089	0.117865	0.153477	0.191795	0.23049	0.270212	0.306955	0.343766	0.381673	0.414478	0.446906	0.476184	0.508475	0.532582	0.555559	0.575592	0.590864	0.607061	0.619217	0.626682	0.634387	0.640071	0.64103	0.646783	0.647742	0.652399	0.649625	0.648153	0.645995	0.645208	0.649043	0.647879	0.645173	0.644523	0.64216	0.641681	0.638119	0.635551	0.634866	0.632264	0.632846	0.632058	0.62699	0.625929	0.627436	0.621785
merT + 30µg/L mercury	0.017464	0.0327021	0.0524261	0.0758141	0.103106	0.131733	0.162757	0.193644	0.223094	0.251584	0.277677	0.303393	0.326918	0.348697	0.367394	0.387357	0.400199	0.415813	0.426121	0.435161	0.444646	0.452522	0.455912	0.461185	0.465363	0.464473	0.466219	0.469541	0.472006	0.472109	0.470602	0.469267	0.469644	0.468205	0.468514	0.465089	0.465603	0.463651	0.459987	0.462487	0.460809	0.460775	0.456323	0.459508	0.4567	0.453755	0.452899	0.452693	0.450159
merT + 30µg/L mercury	0.018594	0.0331815	0.0523919	0.0751978	0.100743	0.129781	0.160566	0.191727	0.223744	0.255556	0.284217	0.316132	0.340787	0.368044	0.392905	0.416464	0.436599	0.457864	0.470705	0.484094	0.495155	0.505633	0.511591	0.518303	0.52659	0.526727	0.533747	0.533952	0.538061	0.538472	0.538369	0.539534	0.53563	0.535219	0.536726	0.535801	0.534911	0.533233	0.531829	0.532788	0.529569	0.529261	0.528199	0.527275	0.525049	0.524398	0.52183	0.522481	0.519056
merT + 30µg/L mercury	0.0208883	0.0364689	0.0575626	0.0820121	0.11016	0.139917	0.172756	0.207787	0.245215	0.279492	0.314214	0.347807	0.377735	0.409273	0.438414	0.462521	0.486765	0.506181	0.526829	0.543506	0.55532	0.56347	0.574016	0.580831	0.585659	0.590042	0.595795	0.598808	0.600007	0.600041	0.600966	0.59898	0.60124	0.596617	0.599493	0.598534	0.596172	0.593261	0.593192	0.592302	0.592782	0.592645	0.587166	0.585762	0.58405	0.582098	0.581653	0.578879	0.579461
negativ merR 30 µg/L mercury	0	0	0	0	0	0	0	0	0	0	0	0	0	0	0	0	0	0	0	0	0	0	0	0	0	0	0	0	0	0	0	0	0	0	0	0	0	0	0	0	0	0	0	0	0	0	0	0	0
mean	0.0191247	0.0347139	0.0553453	0.0799832	0.107968	0.138727	0.171969	0.205912	0.240566	0.273397	0.304969	0.337251	0.36498	0.39323	0.418724	0.443704	0.464036	0.483854	0.499812	0.513406	0.525545	0.53521	0.54205	0.548677	0.554421	0.555568	0.560636	0.562511	0.565618	0.565062	0.564522	0.563444	0.56293	0.562271	0.563153	0.56115	0.560302	0.558076	0.556672	0.556424	0.554678	0.554387	0.550988	0.551347	0.549464	0.54681	0.545578	0.545372	0.542615
standard deviation	0.00145294	0.00205561	0.00344109	0.00554867	0.00771551	0.0107693	0.0142431	0.0178821	0.0222767	0.0255434	0.0303654	0.03501	0.0393562	0.0438026	0.0482727	0.0531235	0.0578596	0.0604018	0.0651923	0.0680373	0.0707097	0.0720368	0.0742337	0.0751829	0.0753163	0.0766428	0.0780918	0.0775475	0.0779658	0.0768586	0.0770867	0.0764167	0.0767787	0.0780794	0.0777905	0.0781617	0.0774434	0.0771176	0.078582	0.0760356	0.0762326	0.0760157	0.0761476	0.0749231	0.0757613	0.0749126	0.0750801	0.0752119	0.0746741
pT7-UTR-sfGFP + 30 µg/L mercury
pT7-UTR-sfGFP + 30 µg/L mercury	0.00722529	0.00999897	0.0127384	0.0158545	0.0179776	0.0201349	0.0221553	0.0241756	0.0256823	0.0272575	0.0287299	0.0299969	0.0311612	0.0320173	0.0328391	0.0332158	0.0339691	0.0344143	0.0347567	0.0353046	0.0350306	0.0354073	0.0358182	0.0357498	0.0358867	0.0361949	0.035921	0.0361264	0.0359895	0.0358867	0.0358182	0.0357155	0.0356813	0.0355101	0.0353731	0.0355101	0.0354758	0.0354073	0.0353388	0.0351676	0.0350991	0.0346882	0.0350306	0.0350991	0.0349279	0.0348594	0.0345855	0.0346197	0.034654
pT7-UTR-sfGFP + 30 µg/L mercury	0.00904017	0.012122	0.014656	0.0172585	0.0192788	0.0214704	0.0235935	0.0252371	0.0268466	0.028456	0.0297915	0.03099	0.0320857	0.0335582	0.0341061	0.0346882	0.0355101	0.0355785	0.0360579	0.0365373	0.0364346	0.0368113	0.0368455	0.0368798	0.037051	0.0368798	0.0369825	0.0369825	0.036777	0.0366743	0.0365031	0.0366743	0.0366743	0.0367086	0.0366743	0.0362634	0.0362634	0.0361949	0.0361264	0.0361607	0.0362976	0.0359895	0.0357155	0.0361607	0.0360237	0.035921	0.0354416	0.0359552	0.0358182
pT7-UTR-sfGFP + 30 µg/L mercury	0.00801288	0.0106153	0.0128754	0.0151697	0.0172927	0.0191076	0.0206486	0.0224634	0.0238332	0.0251002	0.0259905	0.0274287	0.0280793	0.0291751	0.0296545	0.0299627	0.0306133	0.0308872	0.0311612	0.0316063	0.0320515	0.0319488	0.032257	0.0323254	0.0324624	0.0324282	0.0326336	0.0325309	0.0327021	0.0327021	0.0325309	0.0326679	0.0327021	0.0328048	0.0326679	0.0325651	0.0329076	0.0327364	0.0325309	0.0330788	0.0325994	0.0325651	0.0328391	0.0327364	0.0325651	0.0326336	0.0326679	0.0326336	0.0325994
negativ normal + 30 µg/L mercury	0	0	0	0	0	0	0	0	0	0	0	0	0	0	0	0	0	0	0	0	0	0	0	0	0	0	0	0	0	0	0	0	0	0	0	0	0	0	0	0	0	0	0	0	0	0	0	0	0
mean	0.00809278	0.0109121	0.0134233	0.0160942	0.0181831	0.0202376	0.0221324	0.0239587	0.025454	0.0269379	0.0281706	0.0294719	0.0304421	0.0315835	0.0321999	0.0326222	0.0333642	0.0336267	0.0339919	0.0344828	0.0345056	0.0347225	0.0349736	0.034985	0.0351334	0.0351676	0.035179	0.0352133	0.0351562	0.0350877	0.0349507	0.0350192	0.0350192	0.0350078	0.0349051	0.0347795	0.0348823	0.0347795	0.0346654	0.0348024	0.0346654	0.0344143	0.0345284	0.0346654	0.0345056	0.0344713	0.0342316	0.0344029	0.0343572
standard deviation	0.000910075	0.00109221	0.00106979	0.00106484	0.00100886	0.00118473	0.00147258	0.0013995	0.00151961	0.00170059	0.00196124	0.00183778	0.00209779	0.00222351	0.0022936	0.00241804	0.00250381	0.0024428	0.00253638	0.00256617	0.00223823	0.00250256	0.00240808	0.00237152	0.00238524	0.00239701	0.00226738	0.00236211	0.00216148	0.00210319	0.00212344	0.00209201	0.0020672	0.00199973	0.00204381	0.00195436	0.00175488	0.00181273	0.00189	0.00157307	0.00188689	0.00172851	0.00150254	0.00175287	0.00176753	0.00167768	0.0014203	0.00167137	0.00162982
merT + 60 µg/L mercury	0.0217101	0.0402698	0.0647194	0.0931069	0.0839297	0.103585	0.123994	0.146458	0.169298	0.19272	0.215834	0.23751	0.261343	0.282882	0.30425	0.323528	0.338664	0.35469	0.371366	0.385063	0.394275	0.401911	0.411259	0.41756	0.42321	0.426771	0.431463	0.435811	0.438825	0.44153	0.442626	0.44379	0.447351	0.446975	0.447694	0.448002	0.448892	0.448173	0.44879	0.450022	0.448653	0.449885	0.449543	0.450296	0.452659	0.450673	0.450947	0.453686	0.450502
merT + 60 µg/L mercury	0.0213677	0.0389001	0.0610896	0.0891347	0.120433	0.155155	0.191316	0.230524	0.267301	0.306236	0.345478	0.381194	0.415437	0.448858	0.481149	0.511626	0.537137	0.55645	0.578947	0.598363	0.6098	0.623977	0.63062	0.640208	0.648358	0.651714	0.660103	0.665959	0.662226	0.667055	0.66952	0.67	0.67291	0.668048	0.66887	0.669931	0.668493	0.668048	0.665514	0.66476	0.664658	0.658802	0.659419	0.658186	0.656782	0.656097	0.652947	0.653734	0.64983
merT + 60 µg/L mercury	0.0178406	0.0329761	0.0504743	0.0714653	0.0965654	0.125364	0.15608	0.188645	0.22032	0.251549	0.282334	0.31281	0.341985	0.368661	0.392015	0.416327	0.438619	0.456426	0.474129	0.48632	0.497278	0.505667	0.51457	0.520392	0.528062	0.529398	0.534055	0.534808	0.539123	0.537513	0.538643	0.539602	0.539602	0.540081	0.538986	0.536931	0.535972	0.536486	0.533918	0.531692	0.531384	0.530802	0.531555	0.525871	0.525802	0.524569	0.522652	0.523028	0.521008
merT + 60 µg/L mercury
negativ merR + 60 µg/L mercury	0	0	0	0	0	0	0	0	0	0	0	0	0	0	0	0	0	0	0	0	0	0	0	0	0	0	0	0	0	0	0	0	0	0	0	0	0	0	0	0	0	0	0	0	0	0	0	0	0
mean	0.0203061	0.037382	0.0587611	0.0845689	0.100309	0.128035	0.15713	0.188542	0.218973	0.250168	0.281215	0.310505	0.339588	0.3668	0.392471	0.41716	0.43814	0.455855	0.474814	0.489915	0.500451	0.510518	0.518817	0.526053	0.53321	0.535961	0.541874	0.545526	0.546725	0.548699	0.550263	0.551131	0.553288	0.551701	0.55185	0.551621	0.551119	0.550902	0.549407	0.548825	0.548231	0.546496	0.546839	0.544784	0.545081	0.54378	0.542182	0.543483	0.540447
standard deviation	0.00214204	0.00387663	0.00740252	0.0115206	0.0185373	0.0258886	0.0336732	0.0420334	0.0490157	0.0567705	0.0648293	0.0718697	0.0770748	0.0830037	0.0884507	0.0940513	0.0992372	0.100881	0.103792	0.106695	0.107798	0.111113	0.109742	0.111432	0.112662	0.112615	0.114521	0.115448	0.111895	0.113178	0.113893	0.113545	0.113401	0.110994	0.111148	0.111692	0.110581	0.110644	0.109189	0.108389	0.108984	0.105339	0.105769	0.105227	0.103418	0.104051	0.102406	0.10158	0.101076
pT7-UTR-sfGFP + 60 µg/L mercury	0.0066774	0.00951957	0.0120193	0.013663	0.0162655	0.0179776	0.0194158	0.0208883	0.0227374	0.0236962	0.0249289	0.0257508	0.0269493	0.0278054	0.0281478	0.0286957	0.0291408	0.029723	0.0297572	0.0297915	0.0302709	0.0301681	0.0299627	0.0299969	0.0304421	0.0302709	0.0305106	0.0300312	0.0302024	0.0303051	0.0302024	0.0299627	0.0298257	0.029723	0.0297915	0.0295518	0.0293121	0.0292436	0.0292093	0.0291408	0.0293121	0.0293121	0.0292093	0.0291066	0.0290381	0.0288669	0.0288669	0.0287984	0.0286957
pT7-UTR-sfGFP + 60 µg/L mercury	0.00900592	0.0117796	0.0144163	0.0162655	0.018594	0.0203404	0.021984	0.0233195	0.0250317	0.0258193	0.0268123	0.0279766	0.0286614	0.0297572	0.0302366	0.0307503	0.030853	0.031846	0.031846	0.032257	0.0324282	0.0324282	0.0323254	0.0326679	0.0326679	0.0328048	0.0328048	0.0326679	0.0326679	0.0329761	0.0330446	0.0330446	0.0329076	0.0328048	0.0325994	0.0327706	0.0327364	0.0325651	0.0325994	0.0322912	0.0324624	0.0325994	0.0323597	0.0323597	0.0322227	0.032257	0.0320857	0.0319488	0.03212
pT7-UTR-sfGFP + 60 µg/L mercury	0.00794439	0.0105126	0.0131493	0.01493	0.01719	0.0190391	0.0140054	0.0155121	0.017053	0.0179434	0.0191419	0.0201349	0.0211622	0.0218813	0.0227031	0.023251	0.0237647	0.0244153	0.0252371	0.0255111	0.026059	0.0262644	0.0263329	0.026915	0.0271205	0.0272575	0.0273602	0.0274629	0.0279766	0.0277026	0.0278738	0.0279766	0.0279081	0.0281135	0.0282163	0.0281135	0.028182	0.028182	0.0283533	0.0282505	0.0286272	0.0285245	0.0284217	0.0284217	0.0286957	0.0284217	0.0283875	0.028319	0.0284902
pT7-UTR-sfGFP + 60 µg/L mercury	0.0104441	0.0134918	0.0164024	0.0192446	0.0218471	0.024655	0.0270178	0.0293805	0.0315036	0.033387	0.0351676	0.0370852	0.0385234	0.039448	0.0404753	0.0407492	0.0416396	0.0427696	0.0431805	0.0436257	0.0440366	0.0439338	0.0439681	0.0445502	0.0446529	0.0449611	0.0447557	0.0450981	0.0450639	0.0452008	0.0452351	0.0450296	0.0447899	0.0445502	0.0444475	0.0447557	0.0447557	0.0445502	0.0442763	0.0444817	0.0440023	0.0442078	0.0443105	0.0435229	0.0437284	0.0440708	0.0434887	0.0435229	0.0434544
negativ normal + 60 µg/L mercury	0	0	0	0	0	0	0	0	0	0	0	0	0	0	0	0	0	0	0	0	0	0	0	0	0	0	0	0	0	0	0	0	0	0	0	0	0	0	0	0	0	0	0	0	0	0	0	0	0
mean	0.00851796	0.0113259	0.0139968	0.0160258	0.0184741	0.020503	0.0206058	0.0222751	0.0240814	0.0252115	0.0265127	0.0277369	0.0288241	0.029723	0.0303907	0.0308616	0.0313495	0.0321885	0.0325052	0.0327963	0.0331986	0.0331986	0.0331473	0.0335325	0.0337209	0.0338236	0.0338578	0.033815	0.0339777	0.0340462	0.034089	0.0340034	0.0338578	0.0337979	0.0337637	0.0337979	0.0337465	0.0336352	0.0336096	0.0335411	0.033601	0.0336609	0.0335753	0.0333527	0.0334212	0.0334041	0.0332072	0.0331473	0.0331901
standard deviation	0.00159843	0.00171475	0.00187898	0.00239457	0.00244392	0.00293178	0.00541585	0.00575151	0.00597764	0.00638566	0.0066291	0.0070518	0.00721857	0.00729717	0.00743532	0.00731185	0.00749532	0.00771531	0.00763266	0.00773885	0.00769418	0.00759617	0.00762327	0.00771208	0.0076362	0.00776356	0.00760033	0.00781645	0.00763512	0.00774183	0.00772571	0.00764083	0.00757344	0.00742777	0.00734964	0.0075602	0.00759056	0.00751235	0.00734371	0.00749694	0.0071325	0.00724934	0.00735626	0.00699436	0.00705257	0.00731448	0.00704827	0.007102	0.0070425
[truncated: 31 more columns]

## Sheet: Fig 7, S5 Figure
Application: Tecan i-control				Tecan i-control , 1.10.4.0
Device: infinite 200				Serial number: 705007669				Serial number of connected stacker:
Firmware: V_2.12_04/10_InfiniTe (Apr 26 2010/11.30.08)				MAI, V_2.12_04/10_InfiniTe (Apr 26 2010/11.30.08)
Date:	09.09.2015
Time:	04:50:17
System				TECAN-PC
User				Tecan-PC\Tecan-user
Plate				Corning 384 Flat Bottom Black Polystyrol Catalog No.: 3655/3711 [COS384fb.pdfx]
Plate-ID (Stacker)
Movement				Move Plate Out
Custom Action				bitte platte reinstellen
Movement				Move Plate In
Shaking (Linear) Duration:				10	s
Shaking (Linear) Amplitude:				1	mm
List of actions in this measurement script:
Kinetic
Shaking (Linear) Duration:				3	s
Shaking (Linear) Amplitude:				1	mm
Wait (Time)				00:00:08
Fluorescence
Wait (Time)				00:01:20
Label: sfgfp
Kinetic Measurement
Kinetic Cycles				80
Interval Time				Minimal
Mode				Fluorescence Top Reading
Excitation Wavelength				480	nm
Emission Wavelength				515	nm
Excitation Bandwidth				9	nm
Emission Bandwidth				20	nm
Gain				70	Manual
Number of Flashes				25
Integration Time				20	µs
Lag Time				0	µs
Settle Time				0	ms
Part of Plate				A1-B4; C1-I10; A6-A9; B5-B10; J1-J1
Start Time:	09.09.2015 04:50:39
Cycle Nr.	1	2	3	4	5	6	7	8	9	10	11	12	13	14	15	16	17	18	19	20	21	22	23	24	25	26	27	28	29	30	31	32	33	34	35	36	37	38	39	40	41	42	43	44	45	46	47	48	49
Time [s]	0	156	312.1	468.1	624.1	780.2	936.2	1092.2	1248.3	1404.3	1560.3	1716.4	1872.4	2028.4	2184.5	2340.5	2496.5	2652.5	2808.6	2964.6	3120.6	3276.7	3432.7	3588.7	3744.8	3900.8	4056.8	4212.9	4368.9	4524.9	4681	4837	4993	5149.1	5305.1	5461.1	5617.2	5773.2	5929.2	6085.3	6241.3	6397.3	6553.4	6709.4	6865.4	7021.4	7177.5	7333.5	7489.5
Temp. [°C]	37.2	37.2	36.9	37	36.7	37.2	37	37.2	37	37	37.2	37	36.9	37	37	37.1	37	36.9	36.9	37	37.2	37.3	37.4	37.1	37.3	37.1	36.9	37.3	37	37	37.1	37	37.1	37.4	37.1	37.2	37.1	37.1	36.8	37.2	37.2	37.2	37.1	37	37.1	37.2	37.3	37.2	37.2
pT7-UTR-sfGFP normal	358	529	768	1103	1519	2087	2749	3480	4232	4974	5748	6528	7264	8058	8812	9487	10213	10841	11423	11995	12463	12951	13271	13649	13921	14190	14371	14621	14765	14889	14993	15049	15103	15240	15237	15302	15291	15403	15382	15450	15485	15461	15489	15462	15527	15530	15499	15487	15567
pT7-UTR-sfGFP normal	173	269	428	657	1001	1445	1986	2621	3316	4020	4821	5575	6384	7135	7957	8729	9431	10115	10770	11388	11887	12380	12773	13167	13426	13678	13917	14129	14224	14347	14480	14610	14668	14741	14745	14827	14824	14860	14829	14917	14861	14864	14851	14852	14868	14845	14775	14718	14816
pT7-UTR-sfGFP normal	370.172	546.986	794.112	1140.5	1570.65	2157.96	2842.47	3598.32	4375.89	5143.12	5943.43	6749.95	7510.98	8331.97	9111.61	9809.56	10560.2	11209.6	11811.4	12402.8	12886.7	13391.3	13722.2	14113.1	14394.3	14672.5	14859.6	15118.1	15267	15395.2	15502.8	15560.7	15616.5	15758.2	15755.1	15822.3	15810.9	15926.7	15905	15975.3	16011.5	15986.7	16015.6	15987.7	16054.9	16058	16026	16013.6	16096.3
pT7-UTR-sfGFP normal	172.585	268.354	426.973	655.423	998.598	1441.53	1981.23	2614.71	3308.04	4010.35	4809.43	5561.62	6368.68	7117.88	7937.9	8708.05	9408.37	10090.7	10744.2	11360.7	11858.5	12350.3	12742.3	13135.4	13393.8	13645.2	13883.6	14095.1	14189.9	14312.6	14445.2	14574.9	14632.8	14705.6	14709.6	14791.4	14788.4	14824.3	14793.4	14881.2	14825.3	14828.3	14815.4	14816.4	14832.3	14809.4	14739.5	14682.7	14780.4
pT7-UTR-sfGFP blcR	445	531	622	694	764	824	888	944	1001	1036	1087	1144	1189	1228	1269	1290	1322	1352	1376	1403	1416	1444	1453	1464	1477	1494	1501	1517	1524	1530	1550	1556	1550	1570	1563	1580	1576	1586	1579	1583	1584	1589	1582	1592	1596	1587	1590	1591	1596
pT7-UTR-sfGFP blcR	575	635	710	769	846	920	992	1068	1132	1207	1257	1314	1367	1410	1444	1485	1503	1536	1557	1574	1595	1602	1620	1621	1631	1643	1634	1641	1642	1652	1650	1662	1660	1670	1680	1674	1670	1673	1678	1674	1670	1670	1669	1675	1673	1675	1670	1668	1675
pT7-UTR-sfGFP blcR	489.5	584.1	684.2	763.4	840.4	906.4	976.8	1038.4	1101.1	1139.6	1195.7	1258.4	1307.9	1350.8	1395.9	1419	1454.2	1487.2	1513.6	1543.3	1557.6	1588.4	1598.3	1610.4	1624.7	1643.4	1651.1	1668.7	1676.4	1683	1705	1711.6	1705	1727	1719.3	1738	1733.6	1744.6	1736.9	1741.3	1742.4	1747.9	1740.2	1751.2	1755.6	1745.7	1749	1750.1	1755.6
pT7-UTR-sfGFP blcR	467.962	558.4	654.095	729.81	803.422	866.518	933.821	992.71	1052.65	1089.46	1143.09	1203.03	1250.35	1291.36	1334.48	1356.56	1390.22	1421.76	1447	1475.39	1489.07	1518.51	1527.97	1539.54	1553.21	1571.09	1578.45	1595.28	1602.64	1608.95	1629.98	1636.29	1629.98	1651.01	1643.65	1661.53	1657.32	1667.84	1660.48	1664.68	1665.73	1670.99	1663.63	1674.15	1678.35	1668.89	1672.04	1673.1	1678.35
blcP- normal extract	5090	6245	7298	8390	9529	10665	11793	13013	14173	15310	16371	17354	18202	19037	19747	20371	20774	21050	21386	21608	21766	21900	21980	22100	22129	22151	22252	22215	22295	22096	22135	22020	22074	21989	21935	21899	21948	21906	21726	21729	21636	21581	21500	21533	21416	21404	21374	21276	21190
blcP- normal extract	5105	6140	7149	8207	9279	10398	11621	12788	13945	15182	16303	17365	18282	19192	19853	20541	21013	21425	21788	22035	22303	22452	22538	22802	22789	22849	22863	22929	22863	22862	22781	22872	22815	22635	22649	22573	22525	22596	22437	22455	22279	22316	22213	22188	22110	22150	22069	21898	21854
blcP- normal extract	4529	5688	6753	7864	9035	10258	11551	12837	14066	15218	16271	17260	18147	19014	19672	20210	20664	20936	21228	21426	21504	21747	21769	21820	21951	21882	21865	21820	21813	21697	21679	21648	21616	21535	21463	21383	21355	21289	21259	21257	21128	21141	20994	20985	20932	20938	20816	20833	20697
blcP- normal extract	5805	6951	7992	8983	10019	11046	12101	12442	13482	14578	15520	16398	17195	17942	18516	19062	19485	19750	20106	20292	20514	20624	20739	20792	20955	20897	20998	21037	21052	20985	21049	20976	20956	20964	20889	20811	20899	20896	20820	20874	20706	20736	20645	20651	20607	20639	20569	20551	20477
negative control normal extract	29.008	45.584	63.196	78.736	89.096	102.564	107.744	78.736	82.88	85.988	89.096	91.168	95.312	94.276	94.276	91.168	90.132	95.312	93.24	93.24	89.096	91.168	90.132	94.276	91.168	93.24	91.168	92.204	93.24	93.24	95.312	93.24	96.348	93.24	97.384	94.276	95.312	96.348	96.348	93.24	95.312	97.384	98.42	99.456	96.348	99.456	98.42	95.312	99.456
blcP - blcR extract	3578	3825	3973	4068	4215	4297	4391	4480	4544	4628	4692	4710	4783	4861	4857	4943	4989	4994	5044	5049	5055	5072	5112	5120	5169	5144	5165	5160	5122	5153	5132	5149	5134	5144	5107	5110	5111	5108	5072	5062	5063	5044	5051	5055	5024	5029	4998	5001	5027
blcP - blcR extract	3689	3817	3953	4132	4282	4430	4546	4598	4729	4774	4843	4909	4929	5012	5017	5033	5051	5081	5105	5088	5096	5106	5108	5122	5140	5127	5121	5135	5090	5092	5107	5081	5088	5085	5081	5055	5045	5031	5033	5031	5011	4992	5001	4985	4979	5004	4960	4969	4942
blcP - blcR extract	3590	3717	3893	4013	4175	4275	4376	4434	4516	4572	4632	4705	4729	4795	4812	4830	4835	4883	4912	4886	4928	4916	4900	4979	4970	4965	4985	4921	4912	4941	4958	4928	4939	4938	4949	4889	4905	4912	4884	4882	4862	4863	4848	4853	4836	4849	4834	4828	4829
blcP - blcR extract	3428	3600	3725	3821	3961	4085	4182	4265	4371	4459	4543	4602	4653	4739	4750	4816	4833	4858	4932	4923	4932	4953	4916	4949	4974	4967	4953	4941	4909	4951	4930	4952	4927	4931	4916	4882	4887	4876	4872	4881	4863	4843	4832	4878	4806	4826	4807	4789	4807
negative control blcR extract	213	195	179	164	149	135	122	113	108	104	97	93	87	84	80	77	74	69	67	65	65	62	61	60	59	57	55	56	54	54	55	53	53	51	52	51	51	51	50	52	49	50	50	49	49	48	49	50	48
pT7-UTR-sfGFP + 0.3% GBL	2834	2843	2874	2882	2846	2827	2776	2750	2695	2680	2645	2612	2587	2557	2548	2517	2491	2463	2445	2431	2404	2393	2399	2372	2377	2341	2351	2318	2325	2301	2298	2286	2284	2256	2255	2232	2240	2236	2228	2229	2209	2213	2196	2188	2198	2185	2167	2165	2160
pT7-UTR-sfGFP + 0.3% GBL	2734	2865	2926	2930	2938	2937	2925	2910	2912	2896	2871	2839	2838	2802	2790	2768	2759	2722	2714	2707	2665	2653	2660	2642	2628	2607	2611	2574	2574	2563	2541	2523	2524	2508	2493	2499	2472	2480	2475	2461	2458	2439	2444	2435	2437	2428	2408	2391	2400
pT7-UTR-sfGFP + 0.3% GBL	3121	3194	3249	3249	3229	3207	3176	3142	3137	3100	3059	3041	3008	3004	2972	2956	2930	2913	2881	2874	2839	2830	2817	2803	2801	2780	2773	2746	2740	2727	2697	2689	2685	2673	2657	2647	2623	2613	2621	2602	2604	2585	2566	2581	2559	2549	2551	2539	2538
pT7-UTR-sfGFP + 0.3% GBL	3338	3547	3558	3564	3556	3528	3489	3472	3423	3418	3375	3331	3303	3284	3253	3244	3211	3189	3153	3128	3128	3104	3093	3095	3058	3056	3040	3013	3000	2980	2966	2957	2950	2934	2928	2907	2907	2900	2893	2886	2858	2871	2847	2837	2843	2842	2825	2811	2817
negative control 0.3% GBL	50.9616	47.1155	48.077	43.2693	50.0001	47.1155	50.9616	51.9232	57.6924	55.7693	60.577	55.7693	54.8078	54.8078	61.5386	56.7309	59.6155	59.6155	61.5386	65.3847	56.7309	58.6539	55.7693	59.6155	62.5001	69.2309	63.4616	65.3847	60.577	63.4616	70.1924	70.1924	65.3847	67.3078	70.1924	67.3078	72.1155	70.1924	72.1155	68.2693	69.2309	64.4232	69.2309	72.1155	67.3078	63.4616	68.2693	72.1155	62.5001
blcP + 0.3% GBL	5356	5479	5564	5616	5607	5637	5667	5693	5692	5730	5752	5749	5778	5803	5809	5841	5796	5834	5835	5839	5817	5816	5808	5837	5804	5803	5781	5756	5769	5750	5726	5747	5709	5697	5680	5689	5670	5674	5640	5659	5601	5613	5589	5567	5568	5576	5539	5523	5531
blcP + 0.3% GBL	3580	3837	3731	3894	4033	4135	4231	4335	4391	4495	4563	4615	4685	4743	4800	4867	4878	4902	4908	4952	4968	4971	5009	5006	5023	5020	5033	5023	5036	5008	5004	5002	5029	4989	4987	4968	4974	4964	4995	4983	4989	4958	4965	4947	4963	4930	4936	4925	4917
blcP + 0.3% GBL	4174	4303	4409	4497	4562	4679	4734	4796	4900	5013	5058	5119	5196	5250	5282	5339	5352	5377	5429	5454	5458	5469	5497	5522	5534	5560	5534	5532	5533	5534	5527	5538	5543	5566	5533	5524	5539	5515	5525	5526	5526	5509	5529	5491	5510	5506	5496	5501	5459
blcP + 0.3% GBL	4031	4174	4335	4474	4537	4683	4801	4869	4951	5069	5128	5185	5236	5298	5362	5384	5449	5420	5497	5519	5522	5534	5552	5607	5604	5611	5610	5588	5624	5619	5603	5603	5652	5606	5626	5556	5594	5596	5614	5588	5583	5585	5575	5570	5556	5559	5551	5523	5539
negative control blcR extract 0.3% GBL	133	124	116	108	102	93	88	80	78	76	70	67	66	64	61	61	59	58	56	55	52	53	52	51	50	50	49	50	48	48	48	48	48	47	48	46	47	46	45	46	47	47	45	47	46	44	45	46	46
pT7-UTR-sfGFP + 1% GBL	3488	3057	3067	3042	2989	2445	2430	2393	2394	2368	2342	2341	2336	2337	2315	2311	2303	2278	2272	2267	2267	2254	2257	2245	2241	2255	2236	2217	2234	2231	2234	2210	2217	2213	2215	2210	2217	2201	2201	2198	2198	2205	2190	2193	2185	2200	2182	2195	2187
pT7-UTR-sfGFP + 1% GBL	3007	3072	3065	3039	3007	2983	2939	2906	2848	2825	2793	2756	2740	2711	2696	2662	2635	2604	2591	2567	2566	2548	2525	2514	2500	2490	2463	2461	2441	2436	2420	2417	2400	2401	2393	2358	2367	2368	2339	2336	2331	2333	2314	2322	2310	2312	2276	2272	2284
pT7-UTR-sfGFP + 1% GBL	3937	3931	3998	3974	3942	3886	3865	3808	3785	3727	3687	3626	3607	3575	3524	3506	3448	3420	3385	3355	3339	3341	3305	3300	3269	3244	3233	3199	3191	3162	3142	3136	3119	3109	3100	3090	3075	3068	3048	3038	3026	3025	3000	2992	2977	2972	2945	2955	2934
pT7-UTR-sfGFP + 1% GBL	2746	2803	2810	2805	2520	2516	2490	2475	2440	2422	2420	2394	2387	2374	2361	2353	2353	2326	2318	2306	2307	2304	2279	2279	2293	2279	2282	2260	2266	2260	2265	2255	2258	2258	2262	2246	2263	2252	2249	2244	2238	2244	2244	2236	2241	2238	2238	2226	2232
negative control 1% GBL	79	74	73	70	69	65	62	61	55	53	52	48	51	46	45	46	44	43	46	44	43	43	42	44	43	42	42	42	43	41	40	43	43	39	40	41	39	41	42	41	40	41	40	40	39	41	39	41	42
blcP + 1% GBL	3571	3699	3793	3908	3991	4091	4161	4249	4324	4397	4457	4500	4575	4636	4688	4723	4741	4752	4785	4805	4839	4850	4854	4880	4915	4926	4906	4891	4923	4883	4890	4882	4870	4866	4897	4854	4886	4868	4866	4868	4873	4858	4851	4864	4850	4829	4854	4821	4838
blcP + 1% GBL	3205	3345	3443	3523	3584	3683	3755	3834	3906	3971	4012	4096	4167	4217	4267	4327	4338	4351	4374	4400	4416	4423	4436	4455	4465	4508	4517	4504	4503	4514	4508	4517	4501	4516	4507	4513	4531	4513	4506	4531	4497	4496	4492	4500	4508	4497	4482	4468	4462
blcP + 1% GBL	4140	4221	4331	4412	4502	4534	4616	4665	4724	4775	4812	4860	4882	4923	4961	4974	4950	4948	4948	4955	4963	4971	4945	5009	4991	4989	4984	4994	4979	4975	4969	4980	4995	5005	5012	4988	4960	4967	4980	4981	4972	4992	4975	4994	4969	4976	4956	4952	4935
blcP + 1% GBL	1791	1880	1984	2069	2147	2250	2332	2408	2484	2568	2617	2688	2760	2819	2857	2896	2928	2949	2972	2995	3007	3040	3015	3048	3059	3063	3072	3077	3098	3088	3083	3074	3093	3083	3099	3088	3107	3130	3106	3114	3099	3120	3114	3107	3110	3108	3107	3104	3094
negative control blcR extract 1% GBL	131	126	120	114	106	98	95	90	87	81	77	76	74	72	71	69	66	65	66	64	65	64	63	61	61	61	59	59	59	58	59	58	57	57	57	58	57	57	55	53	56	53	54	55	54	54	54	52	56
pT7-UTR-sfGFP + 3% GBL	3626	3644	3616	3596	3541	3497	3466	3401	3344	3316	3272	3222	3208	3182	3159	3128	3101	3073	3057	3033	3012	2988	2968	2965	2961	2923	2931	2915	2902	2869	2869	2858	2854	2848	2836	2810	2813	2803	2790	2800	2803	2776	2758	2750	2740	2741	2744	2744	2730
pT7-UTR-sfGFP + 3% GBL	3682	3709	3713	3677	3666	3615	3533	3481	3432	3375	3319	3321	3275	3243	3198	3157	3165	3103	3078	3037	3024	3017	2990	2966	2958	2943	2910	2908	2895	2864	2870	2856	2840	2831	2828	2803	2792	2782	2762	2779	2759	2768	2752	2745	2734	2705	2719	2705	2691
pT7-UTR-sfGFP + 3% GBL	3984	4007	4021	3965	3939	3874	3831	3793	3758	3694	3648	3620	3571	3561	3527	3493	3464	3425	3415	3365	3322	3301	3288	3270	3255	3239	3228	3201	3192	3181	3167	3163	3145	3120	3118	3121	3101	3114	3095	3090	3077	3069	3064	3055	3042	3042	3029	3028	3011
pT7-UTR-sfGFP + 3% GBL	1516	1525	1519	1510	1492	1475	1455	1434	1412	1381	1107	1097	1091	1095	1088	1083	1073	1071	1069	1065	1067	1050	1056	1045	1053	1043	1053	1036	1052	1031	1035	1033	1038	1038	1033	1034	1031	1032	1038	1031	1039	1036	1025	1032	1030	1032	1031	1031	1028
negative control 3% GBL	289	268	247	220	198	175	158	142	132	117	109	99	94	90	84	82	79	76	73	71	68	65	64	61	62	60	59	61	57	60	57	57	53	54	53	54	54	52	53	50	50	50	51	51	49	50	50	47	50
blcP + 3% GBL	4310	4397	4465	4515	4555	4590	4634	4629	4670	4698	4676	4680	4678	4709	4703	4708	4675	4689	4692	4648	4701	4681	4706	4690	4698	4681	4687	4642	4658	4659	4660	4656	4649	4651	4648	4605	4620	4605	4601	4607	4584	4587	4602	4580	4562	4603	4583	4576	4575
blcP + 3% GBL	2217	2322	2391	2462	2544	2602	2662	2696	2727	2750	2780	2811	2823	2848	2857	2878	2881	2883	2883	2891	2890	2915	2904	2896	2911	2905	2914	2894	2888	2904	2906	2917	2895	2878	2909	2888	2888	2875	2875	2897	2890	2903	2881	2890	2884	2880	2893	2887	2887
blcP + 3% GBL	2090	2206	2320	2431	2512	2600	2664	2723	2755	2804	2832	2866	2891	2917	2916	2928	2932	2928	2947	2944	2977	2976	2971	2983	2976	2997	2982	2974	2993	2991	2988	2989	2994	2976	2967	2958	2972	2981	2958	2977	2963	2974	2971	2955	2977	2959	2964	2969	2955
blcP + 3% GBL	3035	3138	3242	3328	3374	3436	3480	3548	3574	3600	3633	3635	3676	3712	3721	3728	3717	3713	3729	3686	3722	3711	3704	3721	3718	3723	3733	3745	3739	3714	3739	3737	3742	3768	3758	3741	3752	3782	3771	3777	3759	3757	3770	3758	3766	3790	3806	3773	3773
negative control blcR extract 3% GBL	113	106	107	101	92	90	88	83	80	78	77	74	71	72	71	71	69	70	69	68	67	66	67	67	67	67	66	64	66	65	65	63	66	64	63	64	64	65	65	60	63	62	63	64	63	64	63	61	59
pT7-UTR-sfGFP + 0.3% GHB	3672	3609	3643	3635	3604	3609	3536	2857	2820	2601	2596	2577	2561	2556	2570	2538	2525	2534	2530	2530	2530	2505	2523	2518	2522	2500	2525	2490	2501	2490	2490	2501	2486	2491	2498	2477	2476	2480	2473	2481	2486	2475	2478	2475	2470	2462	2465	2477	2455
pT7-UTR-sfGFP + 0.3% GHB	2387	2447	2472	2483	2473	2471	2451	2461	2433	2430	2418	2404	2403	2390	2397	2386	2360	2382	2349	2360	2350	2347	2325	2341	2332	2305	2328	2313	2299	2306	2303	2321	2314	2294	2300	2293	2297	2300	2293	2285	2285	2286	2296	2286	2291	2282	2279	2275	2266
pT7-UTR-sfGFP + 0.3% GHB	3535	3527	3523	3521	2903	2919	2928	2895	2880	2863	2860	2839	2825	2809	2800	2800	2778	2773	2767	2753	2769	2754	2728	2746	2738	2732	2732	2706	2720	2736	2728	2725	2724	2697	2716	2725	2713	2710	2697	2705	2699	2715	2702	2704	2694	2713	2695	2710	2701
pT7-UTR-sfGFP + 0.3% GHB	2940	3007	3048	3037	3023	3007	3003	2989	2972	2946	2935	2920	2895	2887	2852	2853	2836	2816	2797	2771	2770	2764	2757	2746	2726	2727	2700	2701	2676	2683	2675	2667	2668	2663	2640	2640	2643	2616	2615	2610	2608	2603	2592	2597	2594	2573	2566	2571	2554
negative control 0.3% GHB	98	95	92	89	82	79	75	70	64	65	60	61	58	57	55	54	55	54	52	53	52	52	50	51	52	49	49	50	48	51	49	49	48	48	49	48	49	50	49	49	47	48	48	49	47	48	48	47	48
blcP + 0.3% GHB	3142	3289	3361	3443	3553	3633	3729	3812	3942	4019	4131	4219	4299	4395	4454	4539	4597	4647	4683	4722	4728	3995	4031	4091	4089	4119	4120	4143	4140	4162	4169	4165	4192	4176	4186	4206	4200	4205	4214	4196	4194	4206	4193	4216	4197	4193	4200	4226	4200
blcP + 0.3% GHB	3442	3554	3655	3773	3851	3960	4068	4162	4228	4319	4422	4496	4584	4675	4737	4803	4844	4869	4930	4945	4999	4995	5029	5062	5053	5038	5067	5062	5068	5048	5053	5027	5044	5054	5054	5041	5007	5031	4987	5006	5000	4989	4968	4951	4958	4984	4951	4941	4948
blcP + 0.3% GHB	2764	2898	2987	3060	3130	3227	3337	3428	3540	3665	3735	3839	3940	4023	4096	4137	4210	4238	4296	4322	4383	4402	4430	4476	4492	4513	4522	4533	4551	4532	4533	4570	4542	4563	4566	4557	4556	4542	4548	4548	4574	4538	4554	4533	4564	4530	4524	4542	4521
blcP + 0.3% GHB	3055	3206	3360	3460	3585	3676	3789	3891	4000	4074	4165	4290	4338	4410	4482	4535	4549	4618	4652	4697	4678	4733	4730	4735	4782	4744	4744	4757	4743	4737	4759	4755	4724	4729	4718	4695	4701	4716	4695	4701	4684	4681	4650	4657	4629	4628	4653	4651	4627
negative control blcR extract 0.3% GHB	199	189	175	163	151	138	129	120	114	108	103	96	93	90	85	82	77	77	74	73	73	70	69	64	64	64	65	62	60	61	60	60	60	59	55	58	58	57	57	56	55	54	55	55	56	53	54	52	52
pT7-UTR-sfGFP + 1% GHB	200	247	283	316	335	357	370	386	391	399	402	410	414	414	413	416	413	415	416	411	411	411	410	410	411	404	406	402	401	400	398	397	394	389	390	392	390	384	387	388	384	381	385	380	381	375	374	376	373
pT7-UTR-sfGFP + 1% GHB	181	210	236	261	278	291	305	308	319	323	326	332	330	329	331	335	337	337	337	335	331	336	332	334	274	273	275	274	273	274	272	273	275	274	276	275	275	275	273	271	274	272	272	278	274	276	270	271	272
pT7-UTR-sfGFP + 1% GHB	173	204	236	260	278	294	306	314	327	328	335	338	341	349	349	348	353	349	351	347	349	347	350	345	350	348	342	343	345	344	337	335	340	340	338	332	334	332	337	326	331	324	328	327	325	327	322	325	324
pT7-UTR-sfGFP + 1% GHB	184	215	244	267	283	294	306	312	319	326	326	328	337	337	338	339	339	341	335	333	334	327	330	331	328	330	324	321	322	321	317	319	320	317	317	313	310	314	311	311	308	308	311	305	307	304	302	301	304
negative control 1% GHB	67	66	63	63	61	59	58	57	53	53	53	53	51	50	50	49	52	51	49	48	49	49	48	49	47	48	48	48	47	47	47	47	47	48	48	47	47	46	45	45	46	47	48	46	48	46	46	47	45
blcP + 1% GHB	707	842	971	1105	1217	1327	1421	1521	1580	1640	1680	1727	1765	1791	1806	1829	1828	1843	1829	1834	1833	1830	1822	1834	1812	1820	1799	1793	1793	1789	1772	1776	1770	1756	1755	1749	1737	1727	1726	1724	1724	1717	1705	1715	1700	1700	1703	1703	1698
blcP + 1% GHB	677	790	917	1046	1172	1336	1484	1642	1794	1956	2083	2217	2330	2424	2533	2602	2667	2708	2776	2820	2874	2883	2942	2960	2982	3005	3012	3047	3048	3067	3079	3082	3113	3092	3097	3096	3102	3085	3096	3084	3102	3090	3087	3071	3069	3059	3074	3059	3038
blcP + 1% GHB	686	816	944	1085	1242	1391	1564	1731	1882	2026	2163	2277	2394	2481	2555	2621	2667	2709	2762	2800	2821	2848	2890	2910	2913	2930	2944	2934	2979	2961	2990	2983	3001	3007	2994	2990	2997	3010	3006	3005	3006	2995	2990	3000	2996	3000	2994	2977	2978
blcP + 1% GHB	545	644	761	878	983	1110	1228	1363	1470	1602	1712	1814	1892	1983	2047	2112	2150	2201	2254	2293	2319	2350	2375	2398	2416	2448	2456	2490	2484	2502	2521	2529	2529	2544	2554	2548	2568	2569	2568	2588	2582	2594	2601	2585	2594	2605	2597	2599	2604
negative control blcR extract 1% GHB	147	142	129	121	112	104	99	94	88	87	80	79	74	72	72	68	67	69	68	66	64	63	63	63	63	61	62	59	59	59	58	56	58	57	56	57	55	56	58	56	55	55	54	54	55	56	54	54	53
pT7-UTR-sfGFP + 3% GHB	90	98	115	125	131	142	149	149	157	156	159	160	161	161	163	163	165	164	164	164	163	166	166	161	164	163	165	164	165	163	164	159	162	161	160	158	157	157	157	161	159	156	157	157	155	156	155	156	156
pT7-UTR-sfGFP + 3% GHB	85	74	85	97	108	116	121	127	131	133	139	140	144	145	148	147	148	148	150	151	150	155	153	151	154	154	154	155	160	155	153	154	154	156	156	157	158	156	158	157	158	156	164	158	157	160	159	158	155
pT7-UTR-sfGFP + 3% GHB	86	101	86	98	106	118	126	129	133	139	141	142	142	149	149	149	149	150	149	153	154	152	155	154	156	153	156	155	158	157	156	156	156	156	155	154	158	157	160	157	158	157	159	157	158	159	159	157	162
pT7-UTR-sfGFP + 3% GHB	80	93	106	122	131	142	149	121	125	128	129	131	135	136	137	136	138	140	140	141	138	139	140	143	142	141	140	142	142	141	142	141	143	141	144	142	143	143	142	140	142	144	144	144	142	143	143	140	144
negative control 3% GHB	52	49	45	46	45	43	45	45	45	45	43	43	43	45	46	48	51	48	50	51	52	51	53	52	54	51	52	53	52	51	50	51	50	51	50	51	51	50	49	50	50	50	49	48	49	47	48	48	48
blcP + 3% GHB	875	1170	1488	1823	2108	2411	2684	2933	3124	3300	3440	3570	3671	3747	3819	3862	3915	3900	3943	3976	3981	3979	3987	3977	3995	3997	3980	3997	4004	4003	4007	3970	4007	3968	3967	3950	3968	3955	3944	3944	3944	3927	3926	3904	3911	3890	3896	3888	3895
blcP + 3% GHB	791	1054	1318	1613	1877	2151	2404	2648	2865	3050	3224	3347	3482	3594	3649	3742	3780	3832	3864	3894	3934	3940	3973	3969	3991	4011	4038	4014	4035	3996	4003	4017	4019	4017	3996	3991	3990	4003	3977	3999	3992	3965	3963	3984	3954	3974	3987	3948	3953
blcP + 3% GHB	706	956	1203	1470	1706	1963	2187	2393	2581	2752	2887	3011	3117	3218	3262	3321	3349	3396	3425	3451	3476	3482	3510	3546	3540	3552	3560	3607	3602	3607	3608	3616	3617	3612	3603	3611	3616	3610	3622	3608	3597	3606	3604	3596	3597	3603	3595	3587	3590
blcP + 3% GHB	903	1173	1477	1767	2057	2326	2603	2813	2982	3167	3310	3423	3540	3615	3696	3731	3792	3832	3838	3879	3914	3924	3950	3961	3983	3996	4001	4042	4021	4030	4010	4036	4002	4031	4003	4005	4025	4015	4002	4026	4013	4020	3999	4014	4011	3987	4001	3993	4012
negative control blcR extract 3% GHB	97	95	89	87	81	84	78	76	74	71	71	67	67	66	67	65	62	66	64	65	64	63	67	65	64	63	63	63	65	64	63	61	62	64	61	62	62	63	61	62	60	60	62	61	61	61	61	61	61
sfGFP cell lysate	29642	29070	28613	28243	28017	28028	27813	27933	27885	27855	28094	28111	28234	28338	28341	28429	28319	28107	28019	27944	27837	27784	27713	27689	27715	27633	27571	27448	27512	27357	27393	27316	27210	27274	27251	27198	27259	27140	27192	27125	27096	27126	27041	27023	26894	26913	26951	26956	26985
minus corresponding negative controls
Cycle Nr.	1	2	3	4	5	6	7	8	9	10	11	12	13	14	15	16	17	18	19	20	21	22	23	24	25	26	27	28	29	30	31	32	33	34	35	36	37	38	39	40	41	42	43	44	45	46	47	48	49
Time [s]	0	156	312.1	468.1	624.1	780.2	936.2	1092.2	1248.3	1404.3	1560.3	1716.4	1872.4	2028.4	2184.5	2340.5	2496.5	2652.5	2808.6	2964.6	3120.6	3276.7	3432.7	3588.7	3744.8	3900.8	4056.8	4212.9	4368.9	4524.9	4681	4837	4993	5149.1	5305.1	5461.1	5617.2	5773.2	5929.2	6085.3	6241.3	6397.3	6553.4	6709.4	6865.4	7021.4	7177.5	7333.5	7489.5
Temp. [°C]	37.2	37.2	37.2	37.2	37.2	37.2	37.2	37.2	37.2	37.2	37.2	37.2	37.2	37.2	37.2	37.2	37.2	37.2	37.2	37.2	37.2	37.2	37.2	37.2	37.2	37.2	37.2	37.2	37.2	37.2	37.2	37.2	37.2	37.2	37.2	37.2	37.2	37.2	37.2	37.2	37.2	37.2	37.2	37.2	37.2	37.2	37.2	37.2	37.2
pT7-UTR-sfGFP normal	328.992	483.416	704.804	1024.26	1429.9	1984.44	2641.26	3401.26	4149.12	4888.01	5658.9	6436.83	7168.69	7963.72	8717.72	9395.83	10122.9	10745.7	11329.8	11901.8	12373.9	12859.8	13180.9	13554.7	13829.8	14096.8	14279.8	14528.8	14671.8	14795.8	14897.7	14955.8	15006.7	15146.8	15139.6	15207.7	15195.7	15306.7	15285.7	15356.8	15389.7	15363.6	15390.6	15362.5	15430.7	15430.5	15400.6	15391.7	15467.5
pT7-UTR-sfGFP normal	143.992	223.416	364.804	578.264	911.904	1342.44	1878.26	2542.26	3233.12	3934.01	4731.9	5483.83	6288.69	7040.72	7862.72	8637.83	9340.87	10019.7	10676.8	11294.8	11797.9	12288.8	12682.9	13072.7	13334.8	13584.8	13825.8	14036.8	14130.8	14253.8	14384.7	14516.8	14571.7	14647.8	14647.6	14732.7	14728.7	14763.7	14732.7	14823.8	14765.7	14766.6	14752.6	14752.5	14771.7	14745.5	14676.6	14622.7	14716.5
pT7-UTR-sfGFP normal	341.164	501.402	730.916	1061.77	1481.55	2055.39	2734.72	3519.58	4293.01	5057.13	5854.34	6658.78	7415.66	8237.7	9017.33	9718.39	10470.1	11114.3	11718.1	12309.6	12797.6	13300.2	13632.1	14018.8	14303.1	14579.2	14768.4	15025.9	15173.8	15302	15407.5	15467.4	15520.2	15664.9	15657.7	15728	15715.6	15830.4	15808.6	15882.1	15916.2	15889.3	15917.2	15888.3	15958.6	15958.6	15927.5	15918.2	15996.8
pT7-UTR-sfGFP normal	143.577	222.77	363.777	576.687	909.502	1338.97	1873.49	2535.97	3225.16	3924.36	4720.33	5470.45	6273.37	7023.6	7843.63	8616.88	9318.23	9995.41	10650.9	11267.4	11769.4	12259.1	12652.2	13041.1	13302.6	13551.9	13792.4	14002.9	14096.6	14219.3	14349.9	14481.7	14536.4	14612.4	14612.2	14697.1	14693.1	14728	14697.1	14788	14730	14730.9	14716.9	14716.9	14736	14709.9	14641.1	14587.4	14681
pT7-UTR-sfGFP blcR	232	336	443	530	615	689	766	831	893	932	990	1051	1102	1144	1189	1213	1248	1283	1309	1338	1351	1382	1392	1404	1418	1437	1446	1461	1470	1476	1495	1503	1497	1519	1511	1529	1525	1535	1529	1531	1535	1539	1532	1543	1547	1539	1541	1541	1548
pT7-UTR-sfGFP blcR	362	440	531	605	697	785	870	955	1024	1103	1160	1221	1280	1326	1364	1408	1429	1467	1490	1509	1530	1540	1559	1561	1572	1586	1579	1585	1588	1598	1595	1609	1607	1619	1628	1623	1619	1622	1628	1622	1621	1620	1619	1626	1624	1627	1621	1618	1627
pT7-UTR-sfGFP blcR	276.5	389.1	505.2	599.4	691.4	771.4	854.8	925.4	993.1	1035.6	1098.7	1165.4	1220.9	1266.8	1315.9	1342	1380.2	1418.2	1446.6	1478.3	1492.6	1526.4	1537.3	1550.4	1565.7	1586.4	1596.1	1612.7	1622.4	1629	1650	1658.6	1652	1676	1667.3	1687	1682.6	1693.6	1686.9	1689.3	1693.4	1697.9	1690.2	1702.2	1706.6	1697.7	1700	1700.1	1707.6
pT7-UTR-sfGFP blcR	254.962	363.4	475.095	565.81	654.422	731.518	811.821	879.71	944.652	985.458	1046.09	1110.03	1163.35	1207.36	1254.48	1279.56	1316.22	1352.76	1380	1410.39	1424.07	1456.51	1466.97	1479.54	1494.21	1514.09	1523.45	1539.28	1548.64	1554.95	1574.98	1583.29	1576.98	1600.01	1591.65	1610.53	1606.32	1616.84	1610.48	1612.68	1616.73	1620.99	1613.63	1625.15	1629.35	1620.89	1623.04	1623.1	1630.35
blcP- normal extract	5060.99	6199.42	7234.8	8311.26	9439.9	10562.4	11685.3	12934.3	14090.1	15224	16281.9	17262.8	18106.7	18942.7	19652.7	20279.8	20683.9	20954.7	21292.8	21514.8	21676.9	21808.8	21889.9	22005.7	22037.8	22057.8	22160.8	22122.8	22201.8	22002.8	22039.7	21926.8	21977.7	21895.8	21837.6	21804.7	21852.7	21809.7	21629.7	21635.8	21540.7	21483.6	21401.6	21433.5	21319.7	21304.5	21275.6	21180.7	21090.5
blcP- normal extract	5075.99	6094.42	7085.8	8128.26	9189.9	10295.4	11513.3	12709.3	13862.1	15096	16213.9	17273.8	18186.7	19097.7	19758.7	20449.8	20922.9	21329.7	21694.8	21941.8	22213.9	22360.8	22447.9	22707.7	22697.8	22755.8	22771.8	22836.8	22769.8	22768.8	22685.7	22778.8	22718.7	22541.8	22551.6	22478.7	22429.7	22499.7	22340.7	22361.8	22183.7	22218.6	22114.6	22088.5	22013.7	22050.5	21970.6	21802.7	21754.5
blcP- normal extract	4499.99	5642.42	6689.8	7785.26	8945.9	10155.4	11443.3	12758.3	13983.1	15132	16181.9	17168.8	18051.7	18919.7	19577.7	20118.8	20573.9	20840.7	21134.8	21332.8	21414.9	21655.8	21678.9	21725.7	21859.8	21788.8	21773.8	21727.8	21719.8	21603.8	21583.7	21554.8	21519.7	21441.8	21365.6	21288.7	21259.7	21192.7	21162.7	21163.8	21032.7	21043.6	20895.6	20885.5	20835.7	20838.5	20717.6	20737.7	20597.5
blcP- normal extract	5775.99	6905.42	7928.8	8904.26	9929.9	10943.4	11993.3	12363.3	13399.1	14492	15430.9	16306.8	17099.7	17847.7	18421.7	18970.8	19394.9	19654.7	20012.8	20198.8	20424.9	20532.8	20648.9	20697.7	20863.8	20803.8	20906.8	20944.8	20958.8	20891.8	20953.7	20882.8	20859.7	20870.8	20791.6	20716.7	20803.7	20799.7	20723.7	20780.8	20610.7	20638.6	20546.6	20551.5	20510.7	20539.5	20470.6	20455.7	20377.5
negative control normal extract	0	0	0	0	0	0	0	0	0	0	0	0	0	0	0	0	0	0	0	0	0	0	0	0	0	0	0	0	0	0	0	0	0	0	0	0	0	0	0	0	0	0	0	0	0	0	0	0	0
blcP - blcR extract	3365	3630	3794	3904	4066	4162	4269	4367	4436	4524	4595	4617	4696	4777	4777	4866	4915	4925	4977	4984	4990	5010	5051	5060	5110	5087	5110	5104	5068	5099	5077	5096	5081	5093	5055	5059	5060	5057	5022	5010	5014	4994	5001	5006	4975	4981	4949	4951	4979
blcP - blcR extract	3476	3622	3774	3968	4133	4295	4424	4485	4621	4670	4746	4816	4842	4928	4937	4956	4977	5012	5038	5023	5031	5044	5047	5062	5081	5070	5066	5079	5036	5038	5052	5028	5035	5034	5029	5004	4994	4980	4983	4979	4962	4942	4951	4936	4930	4956	4911	4919	4894
blcP - blcR extract	3377	3522	3714	3849	4026	4140	4254	4321	4408	4468	4535	4612	4642	4711	4732	4753	4761	4814	4845	4821	4863	4854	4839	4919	4911	4908	4930	4865	4858	4887	4903	4875	4886	4887	4897	4838	4854	4861	4834	4830	4813	4813	4798	4804	4787	4801	4785	4778	4781
blcP - blcR extract	3215	3405	3546	3657	3812	3950	4060	4152	4263	4355	4446	4509	4566	4655	4670	4739	4759	4789	4865	4858	4867	4891	4855	4889	4915	4910	4898	4885	4855	4897	4875	4899	4874	4880	4864	4831	4836	4825	4822	4829	4814	4793	4782	4829	4757	4778	4758	4739	4759
negative control blcR extract	0	0	0	0	0	0	0	0	0	0	0	0	0	0	0	0	0	0	0	0	0	0	0	0	0	0	0	0	0	0	0	0	0	0	0	0	0	0	0	0	0	0	0	0	0	0	0	0	0
pT7-UTR-sfGFP + 0.3% GBL	2783.04	2795.88	2825.92	2838.73	2796	2779.88	2725.04	2698.08	2637.31	2624.23	2584.42	2556.23	2532.19	2502.19	2486.46	2460.27	2431.38	2403.38	2383.46	2365.62	2347.27	2334.35	2343.23	2312.38	2314.5	2271.77	2287.54	2252.62	2264.42	2237.54	2227.81	2215.81	2218.62	2188.69	2184.81	2164.69	2167.88	2165.81	2155.88	2160.73	2139.77	2148.58	2126.77	2115.88	2130.69	2121.54	2098.73	2092.88	2097.5
pT7-UTR-sfGFP + 0.3% GBL	2683.04	2817.88	2877.92	2886.73	2888	2889.88	2874.04	2858.08	2854.31	2840.23	2810.42	2783.23	2783.19	2747.19	2728.46	2711.27	2699.38	2662.38	2652.46	2641.62	2608.27	2594.35	2604.23	2582.38	2565.5	2537.77	2547.54	2508.62	2513.42	2499.54	2470.81	2452.81	2458.62	2440.69	2422.81	2431.69	2399.88	2409.81	2402.88	2392.73	2388.77	2374.58	2374.77	2362.88	2369.69	2364.54	2339.73	2318.88	2337.5
pT7-UTR-sfGFP + 0.3% GBL	3070.04	3146.88	3200.92	3205.73	3179	3159.88	3125.04	3090.08	3079.31	3044.23	2998.42	2985.23	2953.19	2949.19	2910.46	2899.27	2870.38	2853.38	2819.46	2808.62	2782.27	2771.35	2761.23	2743.38	2738.5	2710.77	2709.54	2680.62	2679.42	2663.54	2626.81	2618.81	2619.62	2605.69	2586.81	2579.69	2550.88	2542.81	2548.88	2533.73	2534.77	2520.58	2496.77	2508.88	2491.69	2485.54	2482.73	2466.88	2475.5
pT7-UTR-sfGFP + 0.3% GBL	3287.04	3499.88	3509.92	3520.73	3506	3480.88	3438.04	3420.08	3365.31	3362.23	3314.42	3275.23	3248.19	3229.19	3191.46	3187.27	3151.38	3129.38	3091.46	3062.62	3071.27	3045.35	3037.23	3035.38	2995.5	2986.77	2976.54	2947.62	2939.42	2916.54	2895.81	2886.81	2884.62	2866.69	2857.81	2839.69	2834.88	2829.81	2820.88	2817.73	2788.77	2806.58	2777.77	2764.88	2775.69	2778.54	2756.73	2738.88	2754.5
negative control 0.3% GBL	0	0	0	0	0	0	0	0	0	0	0	0	0	0	0	0	0	0	0	0	0	0	0	0	0	0	0	0	0	0	0	0	0	0	0	0	0	0	0	0	0	0	0	0	0	0	0	0	0
blcP + 0.3% GBL	5223	5355	5448	5508	5505	5544	5579	5613	5614	5654	5682	5682	5712	5739	5748	5780	5737	5774.38	5773.46	5773.62	5760.27	5757.35	5752.23	5777.38	5741.5	5733.77	5717.54	5690.62	5708.42	5686.54	5655.81	5676.81	5643.62	5629.69	5609.81	5621.69	5597.88	5603.81	5567.88	5590.73	5531.77	5548.58	5519.77	5494.88	5500.69	5512.54	5470.73	5450.88	5468.5
blcP + 0.3% GBL	3447	3713	3615	3786	3931	4042	4143	4255	4313	4419	4493	4548	4619	4679	4739	4806	4819	4842.38	4846.46	4886.62	4911.27	4912.35	4953.23	4946.38	4960.5	4950.77	4969.54	4957.62	4975.42	4944.54	4933.81	4931.81	4963.62	4921.69	4916.81	4900.69	4901.88	4893.81	4922.88	4914.73	4919.77	4893.58	4895.77	4874.88	4895.69	4866.54	4867.73	4852.88	4854.5
blcP + 0.3% GBL	4041	4179	4293	4389	4460	4586	4646	4716	4822	4937	4988	5052	5130	5186	5221	5278	5293	5317.38	5367.46	5388.62	5401.27	5410.35	5441.23	5462.38	5471.5	5490.77	5470.54	5466.62	5472.42	5470.54	5456.81	5467.81	5477.62	5498.69	5462.81	5456.69	5466.88	5444.81	5452.88	5457.73	5456.77	5444.58	5459.77	5418.88	5442.69	5442.54	5427.73	5428.88	5396.5
blcP + 0.3% GBL	3898	4050	4219	4366	4435	4590	4713	4789	4873	4993	5058	5118	5170	5234	5301	5323	5390	5360.38	5435.46	5453.62	5465.27	5475.35	5496.23	5547.38	5541.5	5541.77	5546.54	5522.62	5563.42	5555.54	5532.81	5532.81	5586.62	5538.69	5555.81	5488.69	5521.88	5525.81	5541.88	5519.73	5513.77	5520.58	5505.77	5497.88	5488.69	5495.54	5482.73	5450.88	5476.5
negative control blcR extract 0.3% GBL	0	0	0	0	0	0	0	0	0	0	0	0	0	0	0	0	0	0	0	0	0	0	0	0	0	0	0	0	0	0	0	0	0	0	0	0	0	0	0	0	0	0	0	0	0	0	0	0	0
pT7-UTR-sfGFP + 1% GBL	3409	2983	2994	2972	2920	2380	2368	2332	2339	2315	2290	2293	2285	2291	2270	2265	2259	2235	2226	2223	2224	2211	2215	2201	2198	2213	2194	2175	2191	2190	2194	2167	2174	2174	2175	2169	2178	2160	2159	2157	2158	2164	2150	2153	2146	2159	2143	2154	2145
pT7-UTR-sfGFP + 1% GBL	2928	2998	2992	2969	2938	2918	2877	2845	2793	2772	2741	2708	2689	2665	2651	2616	2591	2561	2545	2523	2523	2505	2483	2470	2457	2448	2421	2419	2398	2395	2380	2374	2357	2362	2353	2317	2328	2327	2297	2295	2291	2292	2274	2282	2271	2271	2237	2231	2242
pT7-UTR-sfGFP + 1% GBL	3858	3857	3925	3904	3873	3821	3803	3747	3730	3674	3635	3578	3556	3529	3479	3460	3404	3377	3339	3311	3296	3298	3263	3256	3226	3202	3191	3157	3148	3121	3102	3093	3076	3070	3060	3049	3036	3027	3006	2997	2986	2984	2960	2952	2938	2931	2906	2914	2892
pT7-UTR-sfGFP + 1% GBL	2667	2729	2737	2735	2451	2451	2428	2414	2385	2369	2368	2346	2336	2328	2316	2307	2309	2283	2272	2262	2264	2261	2237	2235	2250	2237	2240	2218	2223	2219	2225	2212	2215	2219	2222	2205	2224	2211	2207	2203	2198	2203	2204	2196	2202	2197	2199	2185	2190
negative control 1% GBL	0	0	0	0	0	0	0	0	0	0	0	0	0	0	0	0	0	0	0	0	0	0	0	0	0	0	0	0	0	0	0	0	0	0	0	0	0	0	0	0	0	0	0	0	0	0	0	0	0
blcP + 1% GBL	3440	3573	3673	3794	3885	3993	4066	4159	4237	4316	4380	4424	4501	4564	4617	4654	4675	4687	4719	4741	4774	4786	4791	4819	4854	4865	4847	4832	4864	4825	4831	4824	4813	4809	4840	4796	4829	4811	4811	4815	4817	4805	4797	4809	4796	4775	4800	4769	4782
blcP + 1% GBL	3074	3219	3323	3409	3478	3585	3660	3744	3819	3890	3935	4020	4093	4145	4196	4258	4272	4286	4308	4336	4351	4359	4373	4394	4404	4447	4458	4445	4444	4456	4449	4459	4444	4459	4450	4455	4474	4456	4451	4478	4441	4443	4438	4445	4454	4443	4428	4416	4406
blcP + 1% GBL	4009	4095	4211	4298	4396	4436	4521	4575	4637	4694	4735	4784	4808	4851	4890	4905	4884	4883	4882	4891	4898	4907	4882	4948	4930	4928	4925	4935	4920	4917	4910	4922	4938	4948	4955	4930	4903	4910	4925	4928	4916	4939	4921	4939	4915	4922	4902	4900	4879
blcP + 1% GBL	1660	1754	1864	1955	2041	2152	2237	2318	2397	2487	2540	2612	2686	2747	2786	2827	2862	2884	2906	2931	2942	2976	2952	2987	2998	3002	3013	3018	3039	3030	3024	3016	3036	3026	3042	3030	3050	3073	3051	3061	3043	3067	3060	3052	3056	3054	3053	3052	3038
negative control blcR extract 1% GBL	0	0	0	0	0	0	0	0	0	0	0	0	0	0	0	0	0	0	0	0	0	0	0	0	0	0	0	0	0	0	0	0	0	0	0	0	0	0	0	0	0	0	0	0	0	0	0	0	0
pT7-UTR-sfGFP + 3% GBL	3337	3376	3369	3376	3343	3322	3308	3259	3212	3199	3163	3123	3114	3092	3075	3046	3022	2997	2984	2962	2944	2923	2904	2904	2899	2863	2872	2854	2845	2809	2812	2801	2801	2794	2783	2756	2759	2751	2737	2750	2753	2726	2707	2699	2691	2691	2694	2697	2680
pT7-UTR-sfGFP + 3% GBL	3393	3441	3466	3457	3468	3440	3375	3339	3300	3258	3210	3222	3181	3153	3114	3075	3086	3027	3005	2966	2956	2952	2926	2905	2896	2883	2851	2847	2838	2804	2813	2799	2787	2777	2775	2749	2738	2730	2709	2729	2709	2718	2701	2694	2685	2655	2669	2658	2641
pT7-UTR-sfGFP + 3% GBL	3695	3739	3774	3745	3741	3699	3673	3651	3626	3577	3539	3521	3477	3471	3443	3411	3385	3349	3342	3294	3254	3236	3224	3209	3193	3179	3169	3140	3135	3121	3110	3106	3092	3066	3065	3067	3047	3062	3042	3040	3027	3019	3013	3004	2993	2992	2979	2981	2961
pT7-UTR-sfGFP + 3% GBL	1227	1257	1272	1290	1294	1300	1297	1292	1280	1264	998	998	997	1005	1004	1001	994	995	996	994	999	985	992	984	991	983	994	975	995	971	978	976	985	984	980	980	977	980	985	981	989	986	974	981	981	982	981	984	978
negative control 3% GBL	0	0	0	0	0	0	0	0	0	0	0	0	0	0	0	0	0	0	0	0	0	0	0	0	0	0	0	0	0	0	0	0	0	0	0	0	0	0	0	0	0	0	0	0	0	0	0	0	0
blcP + 3% GBL	4197	4291	4358	4414	4463	4500	4546	4546	4590	4620	4599	4606	4607	4637	4632	4637	4606	4619	4623	4580	4634	4615	4639	4623	4631	4614	4621	4578	4592	4594	4595	4593	4583	4587	4585	4541	4556	4540	4536	4547	4521	4525	4539	4516	4499	4539	4520	4515	4516
blcP + 3% GBL	2104	2216	2284	2361	2452	2512	2574	2613	2647	2672	2703	2737	2752	2776	2786	2807	2812	2813	2814	2823	2823	2849	2837	2829	2844	2838	2848	2830	2822	2839	2841	2854	2829	2814	2846	2824	2824	2810	2810	2837	2827	2841	2818	2826	2821	2816	2830	2826	2828
blcP + 3% GBL	1977	2100	2213	2330	2420	2510	2576	2640	2675	2726	2755	2792	2820	2845	2845	2857	2863	2858	2878	2876	2910	2910	2904	2916	2909	2930	2916	2910	2927	2926	2923	2926	2928	2912	2904	2894	2908	2916	2893	2917	2900	2912	2908	2891	2914	2895	2901	2908	2896
blcP + 3% GBL	2922	3032	3135	3227	3282	3346	3392	3465	3494	3522	3556	3561	3605	3640	3650	3657	3648	3643	3660	3618	3655	3645	3637	3654	3651	3656	3667	3681	3673	3649	3674	3674	3676	3704	3695	3677	3688	3717	3706	3717	3696	3695	3707	3694	3703	3726	3743	3712	3714
negative control blcR extract 3% GBL	0	0	0	0	0	0	0	0	0	0	0	0	0	0	0	0	0	0	0	0	0	0	0	0	0	0	0	0	0	0	0	0	0	0	0	0	0	0	0	0	0	0	0	0	0	0	0	0	0
pT7-UTR-sfGFP + 0.3% GHB	3574	3514	3551	3546	3522	3530	3461	2787	2756	2536	2536	2516	2503	2499	2515	2484	2470	2480	2478	2477	2478	2453	2473	2467	2470	2451	2476	2440	2453	2439	2441	2452	2438	2443	2449	2429	2427	2430	2424	2432	2439	2427	2430	2426	2423	2414	2417	2430	2407
pT7-UTR-sfGFP + 0.3% GHB	2289	2352	2380	2394	2391	2392	2376	2391	2369	2365	2358	2343	2345	2333	2342	2332	2305	2328	2297	2307	2298	2295	2275	2290	2280	2256	2279	2263	2251	2255	2254	2272	2266	2246	2251	2245	2248	2250	2244	2236	2238	2238	2248	2237	2244	2234	2231	2228	2218
pT7-UTR-sfGFP + 0.3% GHB	3437	3432	3431	3432	2821	2840	2853	2825	2816	2798	2800	2778	2767	2752	2745	2746	2723	2719	2715	2700	2717	2702	2678	2695	2686	2683	2683	2656	2672	2685	2679	2676	2676	2649	2667	2677	2664	2660	2648	2656	2652	2667	2654	2655	2647	2665	2647	2663	2653
pT7-UTR-sfGFP + 0.3% GHB	2842	2912	2956	2948	2941	2928	2928	2919	2908	2881	2875	2859	2837	2830	2797	2799	2781	2762	2745	2718	2718	2712	2707	2695	2674	2678	2651	2651	2628	2632	2626	2618	2620	2615	2591	2592	2594	2566	2566	2561	2561	2555	2544	2548	2547	2525	2518	2524	2506
negative control 0.3% GHB	0	0	0	0	0	0	0	0	0	0	0	0	0	0	0	0	0	0	0	0	0	0	0	0	0	0	0	0	0	0	0	0	0	0	0	0	0	0	0	0	0	0	0	0	0	0	0	0	0
blcP + 0.3% GHB	2943	3100	3186	3280	3402	3495	3600	3692	3828	3911	4028	4123	4206	4305	4369	4457	4520	4570	4609	4649	4655	3925	3962	4027	4025	4055	4055	4081	4080	4101	4109	4105	4132	4117	4131	4148	4142	4148	4157	4140	4139	4152	4138	4161	4141	4140	4146	4174	4148
blcP + 0.3% GHB	3243	3365	3480	3610	3700	3822	3939	4042	4114	4211	4319	4400	4491	4585	4652	4721	4767	4792	4856	4872	4926	4925	4960	4998	4989	4974	5002	5000	5008	4987	4993	4967	4984	4995	4999	4983	4949	4974	4930	4950	4945	4935	4913	4896	4902	4931	4897	4889	4896
blcP + 0.3% GHB	2565	2709	2812	2897	2979	3089	3208	3308	3426	3557	3632	3743	3847	3933	4011	4055	4133	4161	4222	4249	4310	4332	4361	4412	4428	4449	4457	4471	4491	4471	4473	4510	4482	4504	4511	4499	4498	4485	4491	4492	4519	4484	4499	4478	4508	4477	4470	4490	4469
blcP + 0.3% GHB	2856	3017	3185	3297	3434	3538	3660	3771	3886	3966	4062	4194	4245	4320	4397	4453	4472	4541	4578	4624	4605	4663	4661	4671	4718	4680	4679	4695	4683	4676	4699	4695	4664	4670	4663	4637	4643	4659	4638	4645	4629	4627	4595	4602	4573	4575	4599	4599	4575
negative control blcR extract 0.3% GHB	0	0	0	0	0	0	0	0	0	0	0	0	0	0	0	0	0	0	0	0	0	0	0	0	0	0	0	0	0	0	0	0	0	0	0	0	0	0	0	0	0	0	0	0	0	0	0	0	0
pT7-UTR-sfGFP + 1% GHB	133	181	220	253	274	298	312	329	338	346	349	357	363	364	363	367	361	364	367	363	362	362	362	361	364	356	358	354	354	353	351	350	347	341	342	345	343	338	342	343	338	334	337	334	333	329	328	329	328
pT7-UTR-sfGFP + 1% GHB	114	144	173	198	217	232	247	251	266	270	273	279	279	279	281	286	285	286	288	287	282	287	284	285	227	225	227	226	226	227	225	226	228	226	228	228	228	229	228	226	228	225	224	232	226	230	224	224	227
pT7-UTR-sfGFP + 1% GHB	106	138	173	197	217	235	248	257	274	275	282	285	290	299	299	299	301	298	302	299	300	298	302	296	303	300	294	295	298	297	290	288	293	292	290	285	287	286	292	281	285	277	280	281	277	281	276	278	279
pT7-UTR-sfGFP + 1% GHB	117	149	181	204	222	235	248	255	266	273	273	275	286	287	288	290	287	290	286	285	285	278	282	282	281	282	276	273	275	274	270	272	273	269	269	266	263	268	266	266	262	261	263	259	259	258	256	254	259
negative control 1% GHB	0	0	0	0	0	0	0	0	0	0	0	0	0	0	0	0	0	0	0	0	0	0	0	0	0	0	0	0	0	0	0	0	0	0	0	0	0	0	0	0	0	0	0	0	0	0	0	0	0
blcP + 1% GHB	560	700	842	984	1105	1223	1322	1427	1492	1553	1600	1648	1691	1719	1734	1761	1761	1774	1761	1768	1769	1767	1759	1771	1749	1759	1737	1734	1734	1730	1714	1720	1712	1699	1699	1692	1682	1671	1668	1668	1669	1662	1651	1661	1645	1644	1649	1649	1645
blcP + 1% GHB	530	648	788	925	1060	1232	1385	1548	1706	1869	2003	2138	2256	2352	2461	2534	2600	2639	2708	2754	2810	2820	2879	2897	2919	2944	2950	2988	2989	3008	3021	3026	3055	3035	3041	3039	3047	3029	3038	3028	3047	3035	3033	3017	3014	3003	3020	3005	2985
blcP + 1% GHB	539	674	815	964	1130	1287	1465	1637	1794	1939	2083	2198	2320	2409	2483	2553	2600	2640	2694	2734	2757	2785	2827	2847	2850	2869	2882	2875	2920	2902	2932	2927	2943	2950	2938	2933	2942	2954	2948	2949	2951	2940	2936	2946	2941	2944	2940	2923	2925
blcP + 1% GHB	398	502	632	757	871	1006	1129	1269	1382	1515	1632	1735	1818	1911	1975	2044	2083	2132	2186	2227	2255	2287	2312	2335	2353	2387	2394	2431	2425	2443	2463	2473	2471	2487	2498	2491	2513	2513	2510	2532	2527	2539	2547	2531	2539	2549	2543	2545	2551
negative control blcR extract 1% GHB	0	0	0	0	0	0	0	0	0	0	0	0	0	0	0	0	0	0	0	0	0	0	0	0	0	0	0	0	0	0	0	0	0	0	0	0	0	0	0	0	0	0	0	0	0	0	0	0	0
pT7-UTR-sfGFP + 3% GHB	38	49	70	79	86	99	104	104	112	111	116	117	118	116	117	115	114	116	114	113	111	115	113	109	110	112	113	111	113	112	114	108	112	110	110	107	106	107	108	111	109	106	108	109	106	109	107	108	108
pT7-UTR-sfGFP + 3% GHB	33	25	40	51	63	73	76	82	86	88	96	97	101	100	102	99	97	100	100	100	98	104	100	99	100	103	102	102	108	104	103	103	104	105	106	106	107	106	109	107	108	106	115	110	108	113	111	110	107
pT7-UTR-sfGFP + 3% GHB	34	52	41	52	61	75	81	84	88	94	98	99	99	104	103	101	98	102	99	102	102	101	102	102	102	102	104	102	106	106	106	105	106	105	105	103	107	107	111	107	108	107	110	109	109	112	111	109	114
pT7-UTR-sfGFP + 3% GHB	28	44	61	76	86	99	104	76	80	83	86	88	92	91	91	88	87	92	90	90	86	88	87	91	88	90	88	89	90	90	92	90	93	90	94	91	92	93	93	90	92	94	95	96	93	96	95	92	96
negative control 3% GHB	0	0	0	0	0	0	0	0	0	0	0	0	0	0	0	0	0	0	0	0	0	0	0	0	0	0	0	0	0	0	0	0	0	0	0	0	0	0	0	0	0	0	0	0	0	0	0	0	0
blcP + 3% GHB	778	1075	1399	1736	2027	2327	2606	2857	3050	3229	3369	3503	3604	3681	3752	3797	3853	3834	3879	3911	3917	3916	3920	3912	3931	3934	3917	3934	3939	3939	3944	3909	3945	3904	3906	3888	3906	3892	3883	3882	3884	3867	3864	3843	3850	3829	3835	3827	3834
blcP + 3% GHB	694	959	1229	1526	1796	2067	2326	2572	2791	2979	3153	3280	3415	3528	3582	3677	3718	3766	3800	3829	3870	3877	3906	3904	3927	3948	3975	3951	3970	3932	3940	3956	3957	3953	3935	3929	3928	3940	3916	3937	3932	3905	3901	3923	3893	3913	3926	3887	3892
blcP + 3% GHB	609	861	1114	1383	1625	1879	2109	2317	2507	2681	2816	2944	3050	3152	3195	3256	3287	3330	3361	3386	3412	3419	3443	3481	3476	3489	3497	3544	3537	3543	3545	3555	3555	3548	3542	3549	3554	3547	3561	3546	3537	3546	3542	3535	3536	3542	3534	3526	3529
blcP + 3% GHB	806	1078	1388	1680	1976	2242	2525	2737	2908	3096	3239	3356	3473	3549	3629	3666	3730	3766	3774	3814	3850	3861	3883	3896	3919	3933	3938	3979	3956	3966	3947	3975	3940	3967	3942	3943	3963	3952	3941	3964	3953	3960	3937	3953	3950	3926	3940	3932	3951
normalized (divided by B131)
Cycle Nr.	1	2	3	4	5	6	7	8	9	10	11	12	13	14	15	16	17	18	19	20	21	22	23	24	25	26	27	28	29	30	31	32	33	34	35	36	37	38	39	40	41	42	43	44	45	46	47	48	49
Time [s]	0	2.6	5.20167	7.80167	10.4017	13.0033	15.6033	18.2033	20.805	23.405	26.005	28.6067	31.2067	33.8067	36.4083	39.0083	41.6083	44.2083	46.81	49.41	52.01	54.6117	57.2117	59.8117	62.4133	65.0133	67.6133	70.215	72.815	75.415	78.0167	80.6167	83.2167	85.8183	88.4183	91.0183	93.62	96.22	98.82	101.422	104.022	106.622	109.223	111.823	114.423	117.023	119.625	122.225	124.825
Temp. [°C]	37.2	37.2	37.2	37.2	37.2	37.2	37.2	37.2	37.2	37.2	37.2	37.2	37.2	37.2	37.2	37.2	37.2	37.2	37.2	37.2	37.2	37.2	37.2	37.2	37.2	37.2	37.2	37.2	37.2	37.2	37.2	37.2	37.2	37.2	37.2	37.2	37.2	37.2	37.2	37.2	37.2	37.2	37.2	37.2	37.2	37.2	37.2	37.2	37.2
pT7-UTR-sfGFP normal	0.0110988	0.0163085	0.0237772	0.0345545	0.0482391	0.0669468	0.0891052	0.114745	0.139974	0.164902	0.190908	0.217152	0.241842	0.268664	0.2941	0.316977	0.341504	0.362516	0.38222	0.401517	0.417445	0.433838	0.444669	0.457281	0.466562	0.475567	0.481743	0.490142	0.494965	0.499149	0.502587	0.504546	0.506263	0.51099	0.510749	0.513046	0.51264	0.516384	0.515675	0.518074	0.519185	0.518306	0.519215	0.518269	0.520567	0.520564	0.519553	0.519253	0.521812
pT7-UTR-sfGFP normal	0.0048577	0.00753714	0.012307	0.0195083	0.0307639	0.0452883	0.0633647	0.0857656	0.109072	0.132717	0.159635	0.185002	0.212155	0.237525	0.265256	0.291405	0.315123	0.338023	0.36019	0.381039	0.398013	0.414575	0.427868	0.44102	0.449863	0.458294	0.466427	0.473544	0.476714	0.480864	0.485281	0.489736	0.491588	0.494156	0.494151	0.497022	0.496886	0.498065	0.497019	0.500093	0.498134	0.498165	0.497692	0.497691	0.498335	0.497454	0.495128	0.49331	0.496476
	0.0115095	0.0169153	0.0246581	0.0358196	0.0499814	0.0693406	0.0922583	0.118736	0.144829	0.170607	0.197501	0.22464	0.250174	0.277906	0.304208	0.327859	0.353219	0.37495	0.395322	0.415275	0.43174	0.448693	0.459891	0.472937	0.48253	0.491843	0.498227	0.506913	0.511901	0.516227	0.519784	0.521808	0.523587	0.52847	0.528226	0.530598	0.53018	0.534051	0.533319	0.535796	0.536947	0.53604	0.536982	0.536005	0.538377	0.538377	0.53733	0.537017	0.539667
	0.00484369	0.00751536	0.0122723	0.0194551	0.0306829	0.0451713	0.0632039	0.0855534	0.108804	0.132392	0.159245	0.184551	0.211638	0.236948	0.264612	0.290698	0.314359	0.337204	0.359318	0.380117	0.397051	0.413573	0.426834	0.439954	0.448776	0.457187	0.4653	0.4724	0.475562	0.479702	0.484108	0.488553	0.4904	0.492962	0.492957	0.495821	0.495686	0.496862	0.495819	0.498885	0.496931	0.496962	0.496489	0.496488	0.497131	0.496252	0.493932	0.492118	0.495276
mean	0.00807743	0.0120691	0.0182537	0.0273344	0.0399168	0.0566867	0.076983	0.1012	0.12567	0.150154	0.176822	0.202836	0.228952	0.255261	0.282044	0.306735	0.331051	0.353173	0.374263	0.394487	0.411062	0.42767	0.439815	0.452798	0.461933	0.470723	0.477924	0.48575	0.489786	0.493985	0.49794	0.501161	0.50296	0.506644	0.506521	0.509122	0.508848	0.511341	0.510458	0.513212	0.512799	0.512368	0.512594	0.512113	0.513603	0.513162	0.511486	0.510424	0.513308
standard deviation	0.00372968	0.00525144	0.00689603	0.00908224	0.0106395	0.0132655	0.0158704	0.0180187	0.0194218	0.0204559	0.0202518	0.0210775	0.0199873	0.0211532	0.020185	0.0186484	0.0194337	0.0186731	0.0175897	0.0170188	0.0166826	0.0168349	0.0156826	0.0155921	0.0159631	0.0164036	0.015474	0.0162722	0.0172151	0.0172966	0.016836	0.0155695	0.0155288	0.0167176	0.0165931	0.0163294	0.016184	0.0175791	0.0177458	0.0174263	0.019068	0.0185712	0.0193221	0.0188048	0.0197203	0.0201926	0.0208866	0.0217034	0.0214133
pT7-UTR-sfGFP blcR	0.00782673	0.0113353	0.014945	0.01788	0.0207476	0.023244	0.0258417	0.0280345	0.0301262	0.0314419	0.0333986	0.0354564	0.037177	0.0385939	0.040112	0.0409217	0.0421024	0.0432832	0.0441603	0.0451387	0.0455772	0.046623	0.0469604	0.0473652	0.0478375	0.0484785	0.0487821	0.0492882	0.0495918	0.0497942	0.0504352	0.0507051	0.0505027	0.0512449	0.050975	0.0515822	0.0514473	0.0517846	0.0515822	0.0516497	0.0517846	0.0519196	0.0516834	0.0520545	0.0521895	0.0519196	0.051987	0.051987	0.0522232
pT7-UTR-sfGFP blcR	0.0122124	0.0148438	0.0179138	0.0204102	0.0235139	0.0264827	0.0293502	0.0322178	0.0345456	0.0372107	0.0391337	0.0411916	0.043182	0.0447338	0.0460158	0.0475002	0.0482086	0.0494906	0.0502665	0.0509075	0.051616	0.0519533	0.0525943	0.0526618	0.0530329	0.0535052	0.053269	0.0534714	0.0535726	0.05391	0.0538088	0.0542811	0.0542136	0.0546184	0.0549221	0.0547534	0.0546184	0.0547197	0.0549221	0.0547197	0.0546859	0.0546522	0.0546184	0.0548546	0.0547871	0.0548883	0.0546859	0.0545847	0.0548883
pT7-UTR-sfGFP blcR	0.00932798	0.0131266	0.0170434	0.0202213	0.023325	0.0260239	0.0288375	0.0312192	0.0335031	0.0349369	0.0370657	0.0393158	0.0411882	0.0427367	0.0443931	0.0452736	0.0465623	0.0478443	0.0488024	0.0498718	0.0503542	0.0514945	0.0518622	0.0523042	0.0528203	0.0535187	0.0538459	0.0544059	0.0547331	0.0549558	0.0556643	0.0559544	0.0557317	0.0565414	0.0562479	0.0569125	0.0567641	0.0571351	0.0569091	0.0569901	0.0571284	0.0572802	0.0570204	0.0574253	0.0575737	0.0572735	0.0573511	0.0573544	0.0576074
pT7-UTR-sfGFP blcR	0.00860138	0.0122596	0.0160278	0.0190881	0.0220775	0.0246784	0.0273875	0.0296778	0.0318687	0.0332453	0.0352908	0.0374479	0.0392468	0.0407316	0.042321	0.0431673	0.0444037	0.0456367	0.0465556	0.047581	0.0480422	0.0491367	0.0494897	0.0499137	0.0504086	0.0510792	0.051395	0.0519289	0.0522447	0.0524576	0.0531334	0.0534137	0.0532009	0.0539779	0.0536958	0.0543326	0.0541907	0.0545455	0.0543309	0.0544053	0.054542	0.0546857	0.0544373	0.0548258	0.0549677	0.0546822	0.0547549	0.0547566	0.0550015
mean	0.00949212	0.0128913	0.0164825	0.0193999	0.022416	0.0251073	0.0278542	0.0302873	0.0325109	0.0342087	0.0362222	0.0383529	0.0401985	0.041699	0.0432105	0.0442157	0.0453193	0.0465637	0.0474462	0.0483747	0.0488974	0.0498019	0.0502267	0.0505612	0.0510248	0.0516454	0.051823	0.0522736	0.0525356	0.0527794	0.0532604	0.0535886	0.0534122	0.0540956	0.0539602	0.0543952	0.0542551	0.0545462	0.0544361	0.0544412	0.0545352	0.0546344	0.0544399	0.0547901	0.0548795	0.0546909	0.0546947	0.0546707	0.0549301
standard deviation	0.00191432	0.00149309	0.00128242	0.00116942	0.00128191	0.00145916	0.00157828	0.00182954	0.00193424	0.00245804	0.00245143	0.00246263	0.00257656	0.00263721	0.00255995	0.00281997	0.00265078	0.00269739	0.0026698	0.00256635	0.00266257	0.00245229	0.00254901	0.00245518	0.00243547	0.00240261	0.00228131	0.00223705	0.00221022	0.0022383	0.00216619	0.00219255	0.00220095	0.00219058	0.0022465	0.00218951	0.00218441	0.00218777	0.00219907	0.00218847	0.00218427	0.00218888	0.00218245	0.0021934	0.00219935	0.00219005	0.00219023	0.00219235	0.00219866
blcP- normal extract	0.170737	0.209143	0.244073	0.280388	0.318464	0.356333	0.394213	0.436349	0.475343	0.513596	0.549285	0.582377	0.610846	0.63905	0.663003	0.684159	0.697789	0.706926	0.718331	0.72582	0.73129	0.735741	0.738475	0.742383	0.743466	0.744139	0.747616	0.746333	0.748997	0.742283	0.743529	0.739719	0.741436	0.738674	0.736712	0.735602	0.73722	0.735769	0.729696	0.729902	0.726695	0.724769	0.722002	0.72308	0.719238	0.718728	0.717751	0.71455	0.711509
blcP- normal extract	0.171243	0.205601	0.239046	0.274214	0.31003	0.347326	0.38841	0.428759	0.467651	0.509278	0.546991	0.582749	0.613545	0.644279	0.666579	0.689894	0.705852	0.719577	0.731893	0.740225	0.749406	0.754363	0.757299	0.766066	0.765732	0.767686	0.768229	0.77042	0.768159	0.768125	0.765322	0.768462	0.766435	0.760467	0.760799	0.75834	0.756686	0.759046	0.753682	0.754394	0.748387	0.749565	0.746056	0.745177	0.742651	0.743895	0.741198	0.735534	0.733909
blcP- normal extract	0.151811	0.190352	0.225687	0.262643	0.301798	0.342603	0.386049	0.430412	0.471733	0.510492	0.545911	0.579206	0.60899	0.638274	0.660472	0.678727	0.694078	0.70308	0.713	0.71968	0.722451	0.730579	0.731356	0.732937	0.737461	0.735064	0.73456	0.733007	0.732736	0.728823	0.728145	0.72717	0.725985	0.723357	0.720789	0.718195	0.717215	0.714954	0.713941	0.713979	0.709557	0.709926	0.704932	0.704593	0.70291	0.703007	0.698927	0.699605	0.694877
blcP- normal extract	0.194858	0.232961	0.267485	0.300393	0.334994	0.369187	0.404603	0.417086	0.452032	0.488901	0.520576	0.550126	0.576874	0.602109	0.621474	0.639998	0.654304	0.663069	0.675149	0.681424	0.689053	0.692694	0.696608	0.698257	0.70386	0.701834	0.705311	0.706592	0.707063	0.704803	0.706892	0.704499	0.703719	0.704094	0.701424	0.698898	0.701831	0.701695	0.699131	0.701058	0.69532	0.696263	0.693158	0.693325	0.691946	0.69292	0.690594	0.690091	0.687455
negative control normal extract	0	0	0	0	0	0	0	0	0	0	0	0	0	0	0	0	0	0	0	0	0	0	0	0	0	0	0	0	0	0	0	0	0	0	0	0	0	0	0	0	0	0	0	0	0	0	0	0	0
mean	0.172163	0.209514	0.244073	0.27941	0.316322	0.353862	0.393319	0.428151	0.46669	0.505567	0.540691	0.573615	0.602564	0.630928	0.652882	0.673195	0.688006	0.698163	0.709593	0.716787	0.72305	0.728344	0.730935	0.734911	0.73763	0.737181	0.738929	0.739088	0.739239	0.736008	0.735972	0.734963	0.734394	0.731648	0.729931	0.727759	0.728238	0.727866	0.724113	0.724833	0.71999	0.720131	0.716537	0.716544	0.714186	0.714638	0.712117	0.709945	0.706938
standard deviation	0.0176271	0.0176292	0.0174305	0.015805	0.0141866	0.0116968	0.00826824	0.00806484	0.0102649	0.0112582	0.0134836	0.0157396	0.0172284	0.0193968	0.0210881	0.0225955	0.0229994	0.0244342	0.0243011	0.0250991	0.0252898	0.0258691	0.0253668	0.02813	0.0255878	0.0272818	0.0263513	0.0266281	0.0258789	0.0264341	0.0246676	0.0266684	0.0263807	0.0238595	0.0251334	0.0253061	0.0238662	0.0250752	0.0233314	0.0229684	0.0228676	0.0228163	0.0229673	0.0226901	0.022042	0.0222085	0.0224697	0.019808	0.0206026
blcP - blcR extract	0.113521	0.122461	0.127994	0.131705	0.13717	0.140409	0.144019	0.147325	0.149653	0.152621	0.155017	0.155759	0.158424	0.161156	0.161156	0.164159	0.165812	0.166149	0.167904	0.16814	0.168342	0.169017	0.1704	0.170704	0.172391	0.171615	0.172391	0.172188	0.170974	0.172019	0.171277	0.171918	0.171412	0.171817	0.170535	0.17067	0.170704	0.170603	0.169422	0.169017	0.169152	0.168477	0.168713	0.168882	0.167836	0.168039	0.166959	0.167027	0.167971
blcP - blcR extract	0.117266	0.122191	0.127319	0.133864	0.139431	0.144896	0.149248	0.151306	0.155894	0.157547	0.160111	0.162472	0.163349	0.166251	0.166554	0.167195	0.167904	0.169084	0.169962	0.169456	0.169725	0.170164	0.170265	0.170771	0.171412	0.171041	0.170906	0.171345	0.169894	0.169962	0.170434	0.169624	0.16986	0.169827	0.169658	0.168815	0.168477	0.168005	0.168106	0.167971	0.167398	0.166723	0.167027	0.16652	0.166318	0.167195	0.165677	0.165947	0.165104
blcP - blcR extract	0.113926	0.118818	0.125295	0.12985	0.135821	0.139667	0.143513	0.145773	0.148708	0.150732	0.152992	0.15559	0.156602	0.15893	0.159638	0.160347	0.160617	0.162405	0.163451	0.162641	0.164058	0.163754	0.163248	0.165947	0.165677	0.165576	0.166318	0.164125	0.163889	0.164867	0.165407	0.164463	0.164834	0.164867	0.165205	0.163214	0.163754	0.16399	0.163079	0.162944	0.162371	0.162371	0.161865	0.162067	0.161494	0.161966	0.161426	0.16119	0.161291
blcP - blcR extract	0.108461	0.114871	0.119628	0.123372	0.128601	0.133257	0.136968	0.140072	0.143816	0.14692	0.14999	0.152115	0.154038	0.157041	0.157547	0.159875	0.160549	0.161561	0.164125	0.163889	0.164193	0.165002	0.163788	0.164935	0.165812	0.165643	0.165239	0.1648	0.163788	0.165205	0.164463	0.165272	0.164429	0.164631	0.164091	0.162978	0.163147	0.162776	0.162675	0.162911	0.162405	0.161696	0.161325	0.162911	0.160482	0.16119	0.160515	0.159875	0.160549
negative control blcR extract	0	0	0	0	0	0	0	0	0	0	0	0	0	0	0	0	0	0	0	0	0	0	0	0	0	0	0	0	0	0	0	0	0	0	0	0	0	0	0	0	0	0	0	0	0	0	0	0	0
mean	0.113294	0.119585	0.125059	0.129698	0.135256	0.139557	0.143437	0.146119	0.149518	0.151955	0.154527	0.156484	0.158103	0.160844	0.161224	0.162894	0.16372	0.1648	0.16636	0.166031	0.16658	0.166984	0.166925	0.168089	0.168823	0.168469	0.168713	0.168114	0.167136	0.168013	0.167895	0.167819	0.167634	0.167786	0.167372	0.166419	0.16652	0.166343	0.16582	0.165711	0.165331	0.164817	0.164732	0.165095	0.164032	0.164598	0.163644	0.16351	0.163729
standard deviation	0.00363257	0.00355338	0.00379825	0.00452485	0.00467956	0.00479346	0.00503185	0.0046564	0.00496098	0.00441811	0.00425666	0.00433087	0.00393285	0.00397735	0.00384935	0.00344993	0.00372218	0.00348347	0.0030991	0.00327899	0.0028902	0.00308782	0.00394099	0.00308587	0.00357743	0.00330983	0.00347092	0.00423986	0.00383348	0.00354162	0.00345716	0.00355029	0.00352827	0.00360017	0.00319838	0.0039123	0.00366797	0.0036132	0.00344496	0.00324204	0.00347348	0.00330411	0.00369425	0.00317863	0.00359372	0.00351771	0.00315323	0.00350728	0.00346111
pT7-UTR-sfGFP + 0.3% GBL	0.0938883	0.0943217	0.0953351	0.0957672	0.0943256	0.0937819	0.0919317	0.0910221	0.088972	0.0885308	0.0871879	0.0862368	0.0854258	0.0844137	0.0838831	0.0829994	0.082025	0.0810804	0.0804083	0.0798062	0.0791873	0.0787513	0.079051	0.0780104	0.0780818	0.0766402	0.0771722	0.075994	0.0763924	0.0754854	0.0751571	0.0747523	0.074847	0.0738375	0.0737065	0.0730279	0.0731356	0.0730655	0.0727307	0.0728942	0.0721871	0.0724842	0.0717485	0.0713813	0.0718809	0.071572	0.0708026	0.0706054	0.0707611
pT7-UTR-sfGFP + 0.3% GBL	0.0905148	0.0950639	0.0970894	0.0973865	0.0974293	0.0974929	0.0969583	0.0964198	0.0962927	0.0958178	0.0948122	0.0938948	0.0938935	0.092679	0.0920471	0.0914671	0.0910662	0.089818	0.0894832	0.0891173	0.0879923	0.0875226	0.0878561	0.0871191	0.0865495	0.085614	0.0859435	0.0846304	0.0847926	0.0843242	0.083355	0.0827477	0.0829436	0.082339	0.0817356	0.0820354	0.0809623	0.0812971	0.0810635	0.080721	0.0805873	0.0801085	0.080115	0.0797141	0.0799437	0.0797699	0.078933	0.0782297	0.0788577
pT7-UTR-sfGFP + 0.3% GBL	0.103571	0.106163	0.107986	0.108148	0.107246	0.106602	0.105426	0.104247	0.103883	0.1027	0.101155	0.100709	0.0996286	0.0994937	0.0981871	0.0978095	0.096835	0.0962615	0.0951171	0.0947512	0.0938624	0.0934939	0.0931526	0.0925506	0.0923858	0.0914503	0.0914088	0.090433	0.0903928	0.0898569	0.0886178	0.0883479	0.0883751	0.0879054	0.0872683	0.0870283	0.0860564	0.0857839	0.085989	0.0854777	0.0855128	0.085034	0.0842308	0.0846395	0.0840595	0.0838519	0.0837572	0.0832226	0.0835133
pT7-UTR-sfGFP + 0.3% GBL	0.110891	0.118072	0.11841	0.118775	0.118278	0.117431	0.115985	0.115379	0.113532	0.113428	0.111815	0.110493	0.109581	0.10894	0.107667	0.107525	0.106315	0.105573	0.104293	0.10332	0.103612	0.102738	0.102464	0.102401	0.101056	0.100761	0.100416	0.0994405	0.0991641	0.0983921	0.0976927	0.0973891	0.0973151	0.0967105	0.0964108	0.0957996	0.0956374	0.0954661	0.0951651	0.0950587	0.0940817	0.0946824	0.0937106	0.0932759	0.0936405	0.0937365	0.0930008	0.0923988	0.0929256
negative control 0.3% GBL	0	0	0	0	0	0	0	0	0	0	0	0	0	0	0	0	0	0	0	0	0	0	0	0	0	0	0	0	0	0	0	0	0	0	0	0	0	0	0	0	0	0	0	0	0	0	0	0	0
mean	0.0997162	0.103405	0.104705	0.105019	0.10432	0.103827	0.102575	0.101767	0.10067	0.100119	0.0987424	0.0978335	0.0971322	0.0963816	0.095446	0.0949504	0.0940603	0.0931831	0.0923255	0.0917487	0.0911635	0.0906263	0.0906309	0.0900204	0.0895182	0.0886165	0.0887352	0.0876245	0.0876855	0.0870147	0.0862056	0.0858092	0.0858702	0.0851981	0.0847803	0.0844728	0.0839479	0.0839032	0.0837371	0.0835379	0.0830922	0.0830773	0.0824512	0.0822527	0.0823812	0.0822326	0.0816234	0.0811141	0.0815144
standard deviation	0.00928023	0.0111774	0.0107144	0.0106907	0.010813	0.0105481	0.0105324	0.010575	0.0105159	0.0105921	0.010419	0.0103042	0.0101444	0.0103976	0.0100352	0.0103483	0.0101929	0.0103405	0.0100187	0.00987354	0.0102589	0.0100921	0.00980083	0.0102038	0.00967725	0.0101321	0.00974835	0.00986133	0.00957412	0.00962092	0.00945106	0.00952482	0.00943992	0.00961078	0.00954563	0.00951761	0.00943241	0.00933607	0.0093801	0.0092685	0.00916195	0.00930117	0.00912773	0.00916224	0.00905147	0.00921367	0.0092795	0.00913861	0.00925387
blcP + 0.3% GBL	0.176203	0.180656	0.183793	0.185817	0.185716	0.187032	0.188213	0.18936	0.189393	0.190743	0.191687	0.191687	0.1927	0.19361	0.193914	0.194994	0.193543	0.194804	0.194773	0.194778	0.194328	0.194229	0.194057	0.194905	0.193695	0.193434	0.192886	0.191978	0.192579	0.191841	0.190804	0.191512	0.190393	0.189923	0.189252	0.189653	0.18885	0.18905	0.187838	0.188608	0.186619	0.187186	0.186214	0.185375	0.185571	0.185971	0.18456	0.183891	0.184485
blcP + 0.3% GBL	0.136327	0.140982	0.144828	0.148067	0.150462	0.154713	0.156737	0.159099	0.162675	0.166554	0.168275	0.170434	0.173065	0.174954	0.176135	0.178058	0.178564	0.179387	0.181076	0.18179	0.182217	0.182523	0.183565	0.184279	0.184586	0.185236	0.184554	0.184421	0.184617	0.184554	0.18409	0.184461	0.184792	0.185503	0.184293	0.184087	0.18443	0.183686	0.183958	0.184122	0.184089	0.183678	0.18419	0.182811	0.183614	0.183609	0.183109	0.183148	0.182056
blcP + 0.3% GBL	0.131503	0.13663	0.142332	0.147291	0.149619	0.154848	0.158997	0.161561	0.164395	0.168443	0.170636	0.17266	0.174415	0.176574	0.178834	0.179576	0.181837	0.180837	0.18337	0.183983	0.184376	0.184716	0.18542	0.187146	0.186948	0.186957	0.187118	0.18631	0.187687	0.187421	0.186654	0.186654	0.18847	0.186853	0.18743	0.185166	0.186286	0.186418	0.186961	0.186213	0.186012	0.186242	0.185742	0.185476	0.185166	0.185397	0.184965	0.183891	0.184755
negative control blcR extract 0.3% GBL	0	0	0	0	0	0	0	0	0	0	0	0	0	0	0	0	0	0	0	0	0	0	0	0	0	0	0	0	0	0	0	0	0	0	0	0	0	0	0	0	0	0	0	0	0	0	0	0	0
mean	0.148011	0.152756	0.156984	0.160392	0.161932	0.165531	0.167982	0.170007	0.172154	0.175247	0.176866	0.178261	0.18006	0.181713	0.182961	0.184209	0.184648	0.185009	0.186406	0.18685	0.186974	0.187156	0.187681	0.188777	0.188409	0.188542	0.188186	0.18757	0.188294	0.187938	0.187183	0.187543	0.187885	0.187426	0.186992	0.186302	0.186522	0.186384	0.186252	0.186314	0.185573	0.185702	0.185382	0.184554	0.184784	0.184992	0.184212	0.183643	0.183765
standard deviation	0.0245338	0.0242595	0.0232506	0.0220227	0.0206017	0.0186206	0.0175564	0.0168055	0.0149542	0.0134532	0.0128898	0.0116812	0.0109671	0.0103353	0.00958102	0.00937023	0.00787517	0.00851338	0.00733584	0.00695279	0.00645997	0.006223	0.00559925	0.00549785	0.00472704	0.00432281	0.00426787	0.00393271	0.00401542	0.00367092	0.00338779	0.00360838	0.00284551	0.00226483	0.00250851	0.00295191	0.00221915	0.00268216	0.00203453	0.00224515	0.00132088	0.00181548	0.00105897	0.00151035	0.00103286	0.00123171	0.000975623	0.000428504	0.00148642
pT7-UTR-sfGFP + 1% GBL	0.115006	0.100634	0.101005	0.100263	0.0985089	0.0802915	0.0798866	0.0786722	0.0789083	0.0780986	0.0772552	0.0773565	0.0770866	0.077289	0.0765805	0.0764118	0.0762094	0.0753998	0.0750961	0.0749949	0.0750287	0.0745901	0.0747251	0.0742527	0.0741515	0.0746576	0.0740166	0.0733756	0.0739154	0.0738817	0.0740166	0.0731057	0.0733419	0.0733419	0.0733756	0.0731732	0.0734768	0.0728696	0.0728358	0.0727684	0.0728021	0.0730045	0.0725322	0.0726334	0.0723973	0.0728358	0.0722961	0.0726672	0.0723635
pT7-UTR-sfGFP + 1% GBL	0.0987788	0.10114	0.100938	0.100162	0.0991161	0.0984414	0.0970582	0.0959787	0.0942244	0.093516	0.0924701	0.0913569	0.0907159	0.0899062	0.0894339	0.0882532	0.0874098	0.0863977	0.0858579	0.0851157	0.0851157	0.0845085	0.0837663	0.0833277	0.0828891	0.0825855	0.0816747	0.0816072	0.0808987	0.0807975	0.0802915	0.0800891	0.0795156	0.0796842	0.0793806	0.0781661	0.0785372	0.0785035	0.0774914	0.0774239	0.077289	0.0773227	0.0767155	0.0769854	0.0766143	0.0766143	0.0754672	0.0752648	0.0756359
pT7-UTR-sfGFP + 1% GBL	0.0899737	0.0920653	0.0923352	0.0922677	0.0826867	0.0826867	0.0819108	0.0814385	0.0804602	0.0799204	0.0798866	0.0791445	0.0788071	0.0785372	0.0781324	0.0778288	0.0778962	0.0770191	0.076648	0.0763106	0.0763781	0.0762769	0.0754672	0.0753998	0.0759058	0.0754672	0.0755685	0.0748263	0.0749949	0.07486	0.0750624	0.0746238	0.0747251	0.07486	0.0749612	0.0743877	0.0750287	0.0745901	0.0744552	0.0743202	0.0741515	0.0743202	0.074354	0.0740841	0.0742865	0.0741178	0.0741853	0.073713	0.0738817
negative control 1% GBL	0	0	0	0	0	0	0	0	0	0	0	0	0	0	0	0	0	0	0	0	0	0	0	0	0	0	0	0	0	0	0	0	0	0	0	0	0	0	0	0	0	0	0	0	0	0	0	0	0
mean	0.101253	0.0979466	0.0980928	0.0975643	0.0934372	0.0871399	0.0862852	0.0853631	0.084531	0.083845	0.083204	0.0826193	0.0822032	0.0819108	0.0813823	0.0808313	0.0805051	0.0796055	0.0792007	0.0788071	0.0788408	0.0784585	0.0779862	0.0776601	0.0776488	0.0775701	0.0770866	0.076603	0.076603	0.0765131	0.0764568	0.0759395	0.0758608	0.075962	0.0759058	0.0752423	0.0756809	0.0753211	0.0749275	0.0748375	0.0747475	0.0748825	0.0745339	0.0745676	0.0744327	0.0745226	0.0739829	0.0738817	0.0739604
standard deviation	0.0126981	0.00509963	0.00498634	0.00458722	0.00931517	0.00986041	0.00938443	0.00929682	0.00843056	0.00842469	0.00813185	0.00761961	0.00742223	0.0069523	0.00701596	0.00646648	0.00603876	0.00593765	0.0058173	0.00550289	0.00547593	0.00530688	0.00501944	0.00494171	0.00462223	0.00436229	0.00404845	0.00439401	0.00375915	0.00374256	0.00336182	0.00367288	0.00323976	0.00331168	0.00311194	0.00260386	0.00259248	0.0028872	0.00236344	0.00237049	0.00230205	0.00221333	0.00209742	0.0022159	0.00211229	0.00192147	0.00159525	0.00130702	0.00163761
blcP + 1% GBL	0.116052	0.120538	0.123912	0.127994	0.131064	0.134708	0.13717	0.140308	0.142939	0.145604	0.147763	0.149248	0.151845	0.153971	0.155759	0.157007	0.157715	0.15812	0.1592	0.159942	0.161055	0.16146	0.161629	0.162573	0.163754	0.164125	0.163518	0.163012	0.164091	0.162776	0.162978	0.162742	0.162371	0.162236	0.163282	0.161797	0.162911	0.162303	0.162303	0.162438	0.162506	0.162101	0.161831	0.162236	0.161797	0.161089	0.161932	0.160887	0.161325
blcP + 1% GBL	0.103704	0.108596	0.112104	0.115006	0.117334	0.120943	0.123473	0.126307	0.128837	0.131233	0.132751	0.135618	0.138081	0.139835	0.141556	0.143648	0.14412	0.144592	0.145334	0.146279	0.146785	0.147055	0.147527	0.148236	0.148573	0.150024	0.150395	0.149956	0.149922	0.150327	0.150091	0.150428	0.149922	0.150428	0.150125	0.150294	0.150934	0.150327	0.150159	0.151069	0.149821	0.149889	0.14972	0.149956	0.15026	0.149889	0.149383	0.148978	0.14864
blcP + 1% GBL	0.135247	0.138149	0.142062	0.144997	0.148303	0.149653	0.15252	0.154342	0.156433	0.158356	0.15974	0.161393	0.162202	0.163653	0.164969	0.165475	0.164766	0.164732	0.164699	0.165002	0.165239	0.165542	0.164699	0.166925	0.166318	0.166251	0.166149	0.166487	0.165981	0.165879	0.165643	0.166048	0.166588	0.166925	0.167161	0.166318	0.165407	0.165643	0.166149	0.166251	0.165846	0.166622	0.166014	0.166622	0.165812	0.166048	0.165373	0.165306	0.164598
blcP + 1% GBL	0.0560016	0.0591728	0.0628837	0.0659537	0.068855	0.0725997	0.0754672	0.0781999	0.080865	0.0839012	0.0856892	0.0881182	0.0906147	0.0926726	0.0939883	0.0953714	0.0965522	0.0972944	0.0980366	0.09888	0.0992511	0.100398	0.0995884	0.100769	0.10114	0.101275	0.101646	0.101815	0.102523	0.10222	0.102017	0.101748	0.102422	0.102085	0.102625	0.10222	0.102895	0.10367	0.102928	0.103266	0.102658	0.103468	0.103232	0.102962	0.103097	0.103029	0.102996	0.102962	0.10249
negative control blcR extract 1% GBL	0	0	0	0	0	0	0	0	0	0	0	0	0	0	0	0	0	0	0	0	0	0	0	0	0	0	0	0	0	0	0	0	0	0	0	0	0	0	0	0	0	0	0	0	0	0	0	0	0
mean	0.102751	0.106614	0.110241	0.113488	0.116389	0.119476	0.122158	0.124789	0.127269	0.129774	0.131486	0.133594	0.135686	0.137533	0.139068	0.140375	0.140788	0.141185	0.141817	0.142526	0.143082	0.143614	0.143361	0.144626	0.144946	0.145419	0.145427	0.145317	0.14563	0.145301	0.145183	0.145242	0.145326	0.145419	0.145798	0.145157	0.145537	0.145486	0.145385	0.145756	0.145208	0.14552	0.145199	0.145444	0.145242	0.145014	0.144921	0.144533	0.144263
standard deviation	0.0337606	0.0338768	0.0338903	0.0339855	0.0341284	0.0333775	0.0333116	0.0331011	0.0329237	0.0325269	0.0324662	0.0320933	0.0316302	0.0314654	0.0315584	0.031319	0.0307105	0.0304373	0.0303031	0.0301527	0.03027	0.0298819	0.0301242	0.0303085	0.0302358	0.0302972	0.0299896	0.029862	0.0296174	0.0294963	0.0295672	0.0297647	0.0294644	0.0297112	0.0296914	0.0294091	0.0291215	0.0286422	0.0291133	0.0290517	0.0291941	0.0289117	0.0288189	0.0291864	0.0288594	0.0287941	0.0287827	0.0285591	0.0286867
pT7-UTR-sfGFP + 3% GBL	0.112577	0.113892	0.113656	0.113892	0.112779	0.112071	0.111598	0.109945	0.10836	0.107921	0.106707	0.105357	0.105054	0.104311	0.103738	0.10276	0.10195	0.101107	0.100668	0.0999258	0.0993185	0.0986101	0.0979691	0.0979691	0.0978004	0.0965859	0.0968895	0.0962823	0.0959787	0.0947642	0.0948654	0.0944943	0.0944943	0.0942581	0.0938871	0.0929762	0.0930774	0.0928075	0.0923352	0.0927738	0.092875	0.0919641	0.0913231	0.0910532	0.0907833	0.0907833	0.0908846	0.0909858	0.0904123
pT7-UTR-sfGFP + 3% GBL	0.114466	0.116085	0.116929	0.116625	0.116996	0.116052	0.113859	0.112644	0.111329	0.109912	0.108292	0.108697	0.107314	0.106369	0.105054	0.103738	0.104109	0.102119	0.101376	0.100061	0.0997234	0.0995884	0.0987113	0.0980028	0.0976992	0.0972606	0.0961811	0.0960462	0.0957425	0.0945955	0.0948991	0.0944268	0.094022	0.0936846	0.0936172	0.09274	0.0923689	0.092099	0.0913906	0.0920653	0.0913906	0.0916942	0.0911207	0.0908846	0.0905809	0.0895689	0.0900412	0.0896701	0.0890966
pT7-UTR-sfGFP + 3% GBL	0.124654	0.126139	0.127319	0.126341	0.126206	0.124789	0.123912	0.12317	0.122326	0.120673	0.119391	0.118784	0.1173	0.117097	0.116153	0.115073	0.114196	0.112982	0.112745	0.111126	0.109777	0.109169	0.108765	0.108259	0.107719	0.107246	0.106909	0.105931	0.105762	0.10529	0.104919	0.104784	0.104311	0.103434	0.103401	0.103468	0.102793	0.103299	0.102625	0.102557	0.102119	0.101849	0.101646	0.101343	0.100972	0.100938	0.100499	0.100567	0.099892
negative control 3% GBL	0	0	0	0	0	0	0	0	0	0	0	0	0	0	0	0	0	0	0	0	0	0	0	0	0	0	0	0	0	0	0	0	0	0	0	0	0	0	0	0	0	0	0	0	0	0	0	0	0
mean	0.117232	0.118705	0.119301	0.118953	0.11866	0.117637	0.116456	0.115253	0.114005	0.112835	0.111463	0.110946	0.109889	0.109259	0.108315	0.10719	0.106752	0.105402	0.10493	0.103704	0.10294	0.102456	0.101815	0.10141	0.101073	0.100364	0.0999933	0.0994197	0.0991611	0.0982165	0.0982277	0.0979016	0.0976092	0.0971257	0.0969683	0.0963948	0.0960799	0.0960686	0.0954501	0.0957988	0.0954614	0.095169	0.0946967	0.0944268	0.094112	0.0937634	0.0938083	0.0937409	0.0931336
standard deviation	0.00649659	0.00653	0.00713388	0.00654259	0.00686643	0.00650579	0.00655493	0.0069876	0.00735794	0.00686046	0.00691142	0.00699028	0.00651656	0.00686543	0.00681969	0.00684435	0.00653679	0.00658337	0.00677767	0.00642791	0.0059246	0.00583456	0.00602996	0.0059309	0.00575581	0.00596964	0.00599978	0.00563995	0.00571785	0.00612624	0.00579456	0.00596019	0.00580908	0.00547094	0.00557218	0.00612679	0.0058248	0.00627201	0.00623123	0.00586368	0.0058129	0.00578637	0.00601938	0.00598991	0.00594148	0.00624291	0.00580986	0.00594789	0.00588982
blcP + 3% GBL
blcP + 3% GBL	0.0709804	0.0747588	0.0770528	0.0796505	0.0827205	0.0847446	0.0868362	0.0881519	0.089299	0.0901424	0.0911882	0.0923352	0.0928412	0.0936509	0.0939883	0.0946967	0.0948654	0.0948991	0.0949329	0.0952365	0.0952365	0.0961136	0.0957088	0.0954389	0.0959449	0.0957425	0.0960799	0.0954726	0.0952028	0.0957763	0.0958437	0.0962823	0.0954389	0.0949329	0.0960124	0.0952702	0.0952702	0.0947979	0.0947979	0.0957088	0.0953714	0.0958437	0.0950678	0.0953377	0.095169	0.0950003	0.0954726	0.0953377	0.0954052
blcP + 3% GBL	0.0666959	0.0708454	0.0746576	0.0786047	0.0816409	0.0846771	0.0869037	0.0890628	0.0902436	0.0919641	0.0929424	0.0941907	0.0951353	0.0959787	0.0959787	0.0963835	0.0965859	0.0964172	0.097092	0.0970245	0.0981715	0.0981715	0.0979691	0.0983739	0.0981378	0.0988462	0.0983739	0.0981715	0.098745	0.0987113	0.0986101	0.0987113	0.0987788	0.098239	0.0979691	0.0976317	0.098104	0.0983739	0.097598	0.0984077	0.0978342	0.098239	0.098104	0.0975305	0.0983065	0.0976655	0.0978679	0.098104	0.0976992
blcP + 3% GBL	0.0985763	0.102287	0.105762	0.108866	0.110721	0.11288	0.114432	0.116895	0.117873	0.118818	0.119965	0.120134	0.121618	0.122799	0.123136	0.123372	0.123069	0.1229	0.123473	0.122057	0.123305	0.122967	0.122698	0.123271	0.12317	0.123339	0.12371	0.124182	0.123912	0.123102	0.123946	0.123946	0.124013	0.124958	0.124654	0.124047	0.124418	0.125396	0.125025	0.125396	0.124688	0.124654	0.125059	0.12462	0.124924	0.1257	0.126274	0.125228	0.125295
negative control blcR extract 3% GBL	0	0	0	0	0	0	0	0	0	0	0	0	0	0	0	0	0	0	0	0	0	0	0	0	0	0	0	0	0	0	0	0	0	0	0	0	0	0	0	0	0	0	0	0	0	0	0	0	0
mean	0.0787509	0.0826305	0.0858242	0.0890403	0.0916942	0.0941007	0.0960574	0.0980366	0.0991386	0.100308	0.101365	0.10222	0.103198	0.104143	0.104368	0.104817	0.10484	0.104739	0.105166	0.104773	0.105571	0.105751	0.105458	0.105695	0.105751	0.105976	0.106054	0.105942	0.105953	0.105863	0.106133	0.106313	0.106077	0.106043	0.106212	0.10565	0.105931	0.106189	0.105807	0.106504	0.105965	0.106246	0.106077	0.10583	0.106133	0.106122	0.106538	0.106223	0.106133
standard deviation	0.0173025	0.0171354	0.0173082	0.0171773	0.0164868	0.0162637	0.0159131	0.0163382	0.0162316	0.0160558	0.0161317	0.0155415	0.0159932	0.0161984	0.0162844	0.016091	0.0158099	0.0157463	0.0158913	0.0149951	0.0154279	0.0149454	0.0149722	0.0152922	0.0151251	0.0151165	0.0153328	0.0158537	0.0156533	0.0150014	0.015488	0.0153185	0.0156228	0.0164637	0.0160014	0.0159762	0.016073	0.0167296	0.0167023	0.0164166	0.0162617	0.0159872	0.0165089	0.0163103	0.0163488	0.0170074	0.0171334	0.0165165	0.0166344
pT7-UTR-sfGFP + 0.3% GHB	0.120572	0.118548	0.119796	0.119628	0.118818	0.119088	0.11676	0.094022	0.0929762	0.0855543	0.0855543	0.0848796	0.084441	0.0843061	0.0848458	0.0838	0.0833277	0.0836651	0.0835976	0.0835639	0.0835976	0.0827542	0.0834289	0.0832265	0.0833277	0.0826867	0.0835301	0.0823156	0.0827542	0.0822819	0.0823494	0.0827205	0.0822482	0.0824168	0.0826193	0.0819445	0.0818771	0.0819783	0.0817759	0.0820457	0.0822819	0.0818771	0.0819783	0.0818433	0.0817421	0.0814385	0.0815397	0.0819783	0.0812023
pT7-UTR-sfGFP + 0.3% GHB	0.0772215	0.0793469	0.0802915	0.0807638	0.0806626	0.0806963	0.0801565	0.0806626	0.0799204	0.0797854	0.0795493	0.0790432	0.0791107	0.0787059	0.0790095	0.0786722	0.0777613	0.0785372	0.0774914	0.0778288	0.0775251	0.0774239	0.0767492	0.0772552	0.0769179	0.0761082	0.0768842	0.0763444	0.0759395	0.0760745	0.0760408	0.076648	0.0764456	0.0757709	0.0759395	0.0757371	0.0758383	0.0759058	0.0757034	0.0754335	0.075501	0.075501	0.0758383	0.0754672	0.0757034	0.075366	0.0752648	0.0751636	0.0748263
pT7-UTR-sfGFP + 0.3% GHB	0.11595	0.115782	0.115748	0.115782	0.095169	0.09581	0.0962486	0.095304	0.0950003	0.0943931	0.0944606	0.0937184	0.0933473	0.0928412	0.0926051	0.0926388	0.0918629	0.091728	0.091593	0.091087	0.0916605	0.0911544	0.0903448	0.0909183	0.0906147	0.0905135	0.0905135	0.0896026	0.0901424	0.0905809	0.0903785	0.0902773	0.0902773	0.0893664	0.0899737	0.090311	0.0898725	0.0897375	0.0893327	0.0896026	0.0894676	0.0899737	0.0895351	0.0895689	0.089299	0.0899062	0.089299	0.0898387	0.0895014
pT7-UTR-sfGFP + 0.3% GHB	0.0958775	0.098239	0.0997234	0.0994535	0.0992173	0.0987788	0.0987788	0.0984751	0.098104	0.0971932	0.0969908	0.096451	0.0957088	0.0954726	0.0943594	0.0944268	0.0938196	0.0931786	0.0926051	0.0916942	0.0916942	0.0914918	0.0913231	0.0909183	0.0902098	0.0903448	0.0894339	0.0894339	0.088658	0.0887929	0.0885905	0.0883206	0.0883881	0.0882194	0.0874098	0.0874435	0.087511	0.0865664	0.0865664	0.0863977	0.0863977	0.0861953	0.0858242	0.0859591	0.0859254	0.0851832	0.084947	0.0851495	0.0845422
negative control 0.3% GHB	0	0	0	0	0	0	0	0	0	0	0	0	0	0	0	0	0	0	0	0	0	0	0	0	0	0	0	0	0	0	0	0	0	0	0	0	0	0	0	0	0	0	0	0	0	0	0	0	0
mean	0.102405	0.102979	0.10389	0.103907	0.0984667	0.0985932	0.097986	0.0921159	0.0915002	0.0892315	0.0891387	0.088523	0.0881519	0.0878315	0.0877049	0.0873845	0.0866929	0.0867772	0.0863218	0.0860435	0.0861194	0.0857061	0.0854615	0.0855796	0.0852675	0.0849133	0.0850904	0.0844241	0.0843735	0.0844326	0.0843398	0.0844916	0.0843398	0.0839434	0.0839856	0.0838591	0.0837747	0.083547	0.0833446	0.0833699	0.0834121	0.0833867	0.083294	0.0832096	0.0831675	0.0829735	0.0827626	0.0830325	0.082518
standard deviation	0.0199193	0.0181406	0.0179617	0.017735	0.0157332	0.0157914	0.0149889	0.00786163	0.00800276	0.00801624	0.00805775	0.0080205	0.00773762	0.00772852	0.00711987	0.00743765	0.00749704	0.00690581	0.00713355	0.00660802	0.00688	0.00684268	0.00678824	0.00662911	0.00649353	0.00691254	0.00627303	0.00636769	0.00646504	0.00661559	0.0065159	0.00613174	0.00628056	0.00624004	0.00616949	0.00643188	0.00626443	0.00600799	0.00597456	0.00613062	0.00604005	0.00621128	0.00585011	0.00605009	0.00585791	0.00614207	0.00592193	0.00616001	0.00615789
blcP + 0.3% GHB	0.0992848	0.104581	0.107483	0.110654	0.11477	0.117907	0.121449	0.124553	0.129141	0.131941	0.135888	0.139093	0.141893	0.145233	0.147392	0.150361	0.152486	0.154173	0.155489	0.156838	0.157041	0.132413	0.133662	0.135855	0.135787	0.136799	0.136799	0.137676	0.137643	0.138351	0.138621	0.138486	0.139397	0.138891	0.139363	0.139937	0.139734	0.139937	0.14024	0.139667	0.139633	0.140072	0.139599	0.140375	0.1397	0.139667	0.139869	0.140814	0.139937
blcP + 0.3% GHB	0.109406	0.113521	0.117401	0.121787	0.124823	0.128939	0.132886	0.136361	0.13879	0.142062	0.145705	0.148438	0.151508	0.154679	0.156939	0.159267	0.160819	0.161663	0.163822	0.164361	0.166183	0.166149	0.16733	0.168612	0.168308	0.167802	0.168747	0.16868	0.168949	0.168241	0.168443	0.167566	0.16814	0.168511	0.168646	0.168106	0.166959	0.167802	0.166318	0.166993	0.166824	0.166487	0.165745	0.165171	0.165373	0.166352	0.165205	0.164935	0.165171
blcP + 0.3% GHB	0.0963498	0.101781	0.107449	0.111227	0.115849	0.119358	0.123473	0.127218	0.131098	0.133797	0.137035	0.141488	0.143209	0.145739	0.148337	0.150226	0.150867	0.153195	0.154443	0.155995	0.155354	0.157311	0.157243	0.15758	0.159166	0.157884	0.15785	0.15839	0.157985	0.157749	0.158525	0.15839	0.157344	0.157547	0.157311	0.156433	0.156636	0.157176	0.156467	0.156703	0.156164	0.156096	0.155017	0.155253	0.154274	0.154342	0.155151	0.155151	0.154342
negative control blcR extract 0.3% GHB	0	0	0	0	0	0	0	0	0	0	0	0	0	0	0	0	0	0	0	0	0	0	0	0	0	0	0	0	0	0	0	0	0	0	0	0	0	0	0	0	0	0	0	0	0	0	0	0	0
mean	0.10168	0.106628	0.110778	0.114556	0.118481	0.122068	0.125936	0.129377	0.133009	0.135933	0.139543	0.143007	0.145537	0.14855	0.15089	0.153285	0.154724	0.156343	0.157918	0.159065	0.159526	0.151958	0.152745	0.154016	0.154421	0.154162	0.154466	0.154915	0.154859	0.15478	0.155196	0.154814	0.15496	0.154983	0.155106	0.154825	0.154443	0.154972	0.154342	0.154454	0.154207	0.154218	0.153453	0.1536	0.153116	0.153453	0.153408	0.153633	0.15315
standard deviation	0.00684955	0.00613181	0.00573613	0.00626856	0.0055191	0.0059944	0.00610303	0.00619282	0.00510041	0.00538807	0.00536755	0.00485387	0.00521294	0.00531363	0.00526068	0.00518144	0.00534012	0.00463232	0.0051395	0.00460628	0.00582669	0.0174933	0.0172791	0.0166672	0.016772	0.0158333	0.0162407	0.015791	0.0158859	0.0151645	0.0151874	0.0148663	0.014519	0.0149756	0.0147653	0.0141534	0.0137443	0.0140631	0.0131682	0.0138012	0.0137008	0.0133074	0.0131426	0.0124803	0.0128756	0.0133647	0.0127575	0.012132	0.0126594
pT7-UTR-sfGFP + 1% GHB	0.00448688	0.0061062	0.0074219	0.00853519	0.00924364	0.0100533	0.0105256	0.0110991	0.0114027	0.0116726	0.0117738	0.0120437	0.0122461	0.0122799	0.0122461	0.0123811	0.0121787	0.0122799	0.0123811	0.0122461	0.0122124	0.0122124	0.0122124	0.0121787	0.0122799	0.01201	0.0120775	0.0119425	0.0119425	0.0119088	0.0118413	0.0118076	0.0117064	0.0115039	0.0115377	0.0116389	0.0115714	0.0114027	0.0115377	0.0115714	0.0114027	0.0112678	0.011369	0.0112678	0.0112341	0.0110991	0.0110654	0.0110991	0.0110654
pT7-UTR-sfGFP + 1% GHB	0.00384589	0.00485797	0.00583631	0.00667971	0.00732069	0.00782673	0.00833277	0.00846771	0.00897375	0.0091087	0.0092099	0.00941232	0.00941232	0.00941232	0.00947979	0.00964847	0.00961474	0.00964847	0.00971594	0.00968221	0.00951353	0.00968221	0.009581	0.00961474	0.00765805	0.00759058	0.00765805	0.00762432	0.00762432	0.00765805	0.00759058	0.00762432	0.00769179	0.00762432	0.00769179	0.00769179	0.00769179	0.00772552	0.00769179	0.00762432	0.00769179	0.00759058	0.00755685	0.00782673	0.00762432	0.00775926	0.00755685	0.00755685	0.00765805
pT7-UTR-sfGFP + 1% GHB	0.00357601	0.00465556	0.00583631	0.00664598	0.00732069	0.00792794	0.00836651	0.00867013	0.00924364	0.00927738	0.00951353	0.00961474	0.00978342	0.010087	0.010087	0.010087	0.0101545	0.0100533	0.0101882	0.010087	0.0101208	0.0100533	0.0101882	0.00998583	0.010222	0.0101208	0.00991836	0.0099521	0.0100533	0.0100196	0.00978342	0.00971594	0.00988462	0.00985089	0.00978342	0.00961474	0.00968221	0.00964847	0.00985089	0.00947979	0.00961474	0.00934485	0.00944606	0.00947979	0.00934485	0.00947979	0.00931111	0.00937858	0.00941232
pT7-UTR-sfGFP + 1% GHB	0.0039471	0.00502665	0.0061062	0.00688213	0.00748937	0.00792794	0.00836651	0.00860266	0.00897375	0.0092099	0.0092099	0.00927738	0.00964847	0.00968221	0.00971594	0.00978342	0.00968221	0.00978342	0.00964847	0.00961474	0.00961474	0.00937858	0.00951353	0.00951353	0.00947979	0.00951353	0.00931111	0.0092099	0.00927738	0.00924364	0.0091087	0.00917617	0.0092099	0.00907496	0.00907496	0.00897375	0.00887255	0.00904123	0.00897375	0.00897375	0.00883881	0.00880507	0.00887255	0.0087376	0.0087376	0.00870387	0.00863639	0.00856892	0.0087376
negative control 1% GHB	0	0	0	0	0	0	0	0	0	0	0	0	0	0	0	0	0	0	0	0	0	0	0	0	0	0	0	0	0	0	0	0	0	0	0	0	0	0	0	0	0	0	0	0	0	0	0	0	0
mean	0.00396397	0.0051616	0.00630018	0.00718575	0.0078436	0.00843398	0.00889785	0.0092099	0.00964847	0.00981715	0.00992679	0.010087	0.0102726	0.0103654	0.0103822	0.010475	0.0104075	0.0104413	0.0104834	0.0104075	0.0103654	0.0103316	0.0103738	0.0103232	0.00990993	0.00980872	0.00974125	0.00968221	0.00972438	0.00970751	0.009581	0.009581	0.00962317	0.00951353	0.00952196	0.00947979	0.00945449	0.00945449	0.00951353	0.00941232	0.00938702	0.00925207	0.00931111	0.00932798	0.00923521	0.00926051	0.00914243	0.00915087	0.00921834
standard deviation	0.000382175	0.000647753	0.000758558	0.000905649	0.000936741	0.0010806	0.00108529	0.00126228	0.00117641	0.00123892	0.00123965	0.0013118	0.00132461	0.00130611	0.00126749	0.00128389	0.00120493	0.00123724	0.00128769	0.00124336	0.00125969	0.00128385	0.00126273	0.00125354	0.00191224	0.00182119	0.00182702	0.00179256	0.00179243	0.0017662	0.00176397	0.001729	0.00166424	0.00161628	0.00160009	0.00164651	0.00163085	0.00152681	0.00161463	0.00163865	0.00155877	0.00153102	0.00158355	0.00145925	0.00151107	0.00141329	0.00147155	0.00149745	0.00142768
blcP + 1% GHB	0.0188921	0.0236151	0.0284056	0.0331961	0.0372782	0.041259	0.0445989	0.0481412	0.050334	0.0523919	0.0539775	0.0555968	0.0570474	0.057992	0.0584981	0.0594089	0.0594089	0.0598475	0.0594089	0.0596451	0.0596788	0.0596114	0.0593415	0.0597463	0.0590041	0.0593415	0.0585993	0.0584981	0.0584981	0.0583631	0.0578234	0.0580258	0.0577559	0.0573173	0.0573173	0.0570812	0.0567438	0.0563727	0.0562715	0.0562715	0.0563052	0.0560691	0.055698	0.0560354	0.0554956	0.0554618	0.0556305	0.0556305	0.0554956
blcP + 1% GHB	0.01788	0.0218609	0.0265839	0.0312057	0.0357601	0.0415626	0.0467242	0.0522232	0.0575535	0.0630524	0.067573	0.0721274	0.0761082	0.0793469	0.0830241	0.0854868	0.0877134	0.0890291	0.0913569	0.0929087	0.0947979	0.0951353	0.0971257	0.0977329	0.0984751	0.0993185	0.099521	0.100803	0.100837	0.101478	0.101916	0.102085	0.103063	0.102389	0.102591	0.102523	0.102793	0.102186	0.10249	0.102152	0.102793	0.102389	0.102321	0.101781	0.10168	0.101309	0.101882	0.101376	0.100702
blcP + 1% GHB	0.0181837	0.022738	0.0274948	0.0325214	0.0381216	0.0434181	0.0494231	0.0552257	0.0605222	0.0654139	0.0702719	0.0741515	0.0782673	0.0812698	0.0837663	0.0861278	0.0877134	0.0890628	0.0908846	0.092234	0.0930099	0.0939545	0.0953714	0.0960462	0.0961474	0.0967883	0.0972269	0.0969908	0.0985089	0.0979016	0.0989137	0.098745	0.0992848	0.099521	0.0991161	0.0989474	0.0992511	0.0996559	0.0994535	0.0994872	0.0995547	0.0991836	0.0990486	0.099386	0.0992173	0.0993185	0.0991836	0.0986101	0.0986776
blcP + 1% GHB	0.0134269	0.0169354	0.0213211	0.0255381	0.029384	0.0339383	0.0380878	0.0428109	0.046623	0.0511099	0.055057	0.0585318	0.0613319	0.0644693	0.0666284	0.0689562	0.0702719	0.071925	0.0737467	0.0751299	0.0760745	0.077154	0.0779974	0.0787734	0.0793806	0.0805276	0.0807638	0.082012	0.0818096	0.0824168	0.0830916	0.0834289	0.0833614	0.0839012	0.0842723	0.0840362	0.0847784	0.0847784	0.0846771	0.0854193	0.0852507	0.0856555	0.0859254	0.0853856	0.0856555	0.0859928	0.0857904	0.0858579	0.0860603
negative control blcR extract 1% GHB	0	0	0	0	0	0	0	0	0	0	0	0	0	0	0	0	0	0	0	0	0	0	0	0	0	0	0	0	0	0	0	0	0	0	0	0	0	0	0	0	0	0	0	0	0	0	0	0	0
mean	0.0170957	0.0212874	0.0259514	0.0306153	0.035136	0.0400445	0.0447085	0.0496002	0.0537582	0.057992	0.0617199	0.0651019	0.0681887	0.0707695	0.0729792	0.0749949	0.0762769	0.0774661	0.0788493	0.0799794	0.0808903	0.0814638	0.082459	0.0830747	0.0832518	0.083994	0.0840277	0.0845759	0.0849133	0.0850398	0.0854362	0.0855711	0.0858663	0.085782	0.0858242	0.0856471	0.0858916	0.0857483	0.085723	0.0858326	0.085976	0.0858242	0.0857483	0.0856471	0.0855121	0.0855205	0.0856218	0.0853687	0.0852338
standard deviation	0.00248234	0.00298838	0.00317517	0.00348428	0.00395718	0.00418117	0.00483514	0.00537742	0.00639771	0.00728966	0.0084011	0.00939444	0.0105742	0.0113546	0.0124806	0.0130819	0.0139305	0.0142514	0.0153324	0.0158571	0.0164664	0.0167235	0.0176651	0.0177561	0.0182664	0.0184237	0.018899	0.0191839	0.019543	0.0196142	0.0201759	0.0200798	0.0205934	0.0206423	0.0205981	0.0206585	0.0209362	0.0210356	0.0211198	0.0210302	0.0211981	0.0211206	0.0212494	0.0210237	0.0212152	0.0211613	0.0211962	0.0209458	0.0208569
pT7-UTR-sfGFP + 3% GHB	0.00128196	0.00165306	0.00236151	0.00266514	0.00290129	0.00333986	0.00350854	0.00350854	0.00377842	0.00374469	0.00391337	0.0039471	0.00398084	0.00391337	0.0039471	0.00387963	0.00384589	0.00391337	0.00384589	0.00381216	0.00374469	0.00387963	0.00381216	0.00367721	0.00371095	0.00377842	0.00381216	0.00374469	0.00381216	0.00377842	0.00384589	0.00364348	0.00377842	0.00371095	0.00371095	0.00360974	0.00357601	0.00360974	0.00364348	0.00374469	0.00367721	0.00357601	0.00364348	0.00367721	0.00357601	0.00367721	0.00360974	0.00364348	0.00364348
pT7-UTR-sfGFP + 3% GHB	0.00111329	0.000843398	0.00134944	0.00172053	0.00212536	0.00246272	0.00256393	0.00276635	0.00290129	0.00296876	0.00323865	0.00327238	0.00340733	0.00337359	0.00344106	0.00333986	0.00327238	0.00337359	0.00337359	0.00337359	0.00330612	0.00350854	0.00337359	0.00333986	0.00337359	0.0034748	0.00344106	0.00344106	0.00364348	0.00350854	0.0034748	0.0034748	0.00350854	0.00354227	0.00357601	0.00357601	0.00360974	0.00357601	0.00367721	0.00360974	0.00364348	0.00357601	0.00387963	0.00371095	0.00364348	0.00381216	0.00374469	0.00371095	0.00360974
pT7-UTR-sfGFP + 3% GHB	0.00114702	0.00175427	0.00138317	0.00175427	0.00205789	0.00253019	0.00273261	0.00283382	0.00296876	0.00317118	0.00330612	0.00333986	0.00333986	0.00350854	0.0034748	0.00340733	0.00330612	0.00344106	0.00333986	0.00344106	0.00344106	0.00340733	0.00344106	0.00344106	0.00344106	0.00344106	0.00350854	0.00344106	0.00357601	0.00357601	0.00357601	0.00354227	0.00357601	0.00354227	0.00354227	0.0034748	0.00360974	0.00360974	0.00374469	0.00360974	0.00364348	0.00360974	0.00371095	0.00367721	0.00367721	0.00377842	0.00374469	0.00367721	0.00384589
pT7-UTR-sfGFP + 3% GHB	0.000944606	0.00148438	0.00205789	0.00256393	0.00290129	0.00333986	0.00350854	0.00256393	0.00269887	0.00280008	0.00290129	0.00296876	0.0031037	0.00306997	0.00306997	0.00296876	0.00293502	0.0031037	0.00303623	0.00303623	0.00290129	0.00296876	0.00293502	0.00306997	0.00296876	0.00303623	0.00296876	0.0030025	0.00303623	0.00303623	0.0031037	0.00303623	0.00313744	0.00303623	0.00317118	0.00306997	0.0031037	0.00313744	0.00313744	0.00303623	0.0031037	0.00317118	0.00320491	0.00323865	0.00313744	0.00323865	0.00320491	0.0031037	0.00323865
negative control 3% GHB	0	0	0	0	0	0	0	0	0	0	0	0	0	0	0	0	0	0	0	0	0	0	0	0	0	0	0	0	0	0	0	0	0	0	0	0	0	0	0	0	0	0	0	0	0	0	0	0	0
mean	0.00112172	0.00143378	0.001788	0.00217597	0.00249646	0.00291816	0.0030784	0.00291816	0.00308684	0.00317118	0.00333986	0.00338203	0.00345793	0.00346637	0.00348323	0.00339889	0.00333986	0.00345793	0.00339889	0.00341576	0.00334829	0.00344106	0.00339046	0.00338203	0.00337359	0.00343263	0.00343263	0.00340733	0.00351697	0.0034748	0.0035001	0.0034242	0.0035001	0.00345793	0.0035001	0.00343263	0.0034748	0.00348323	0.00355071	0.0035001	0.00351697	0.00348323	0.00360974	0.00357601	0.00350854	0.00362661	0.00357601	0.00353384	0.00358444
standard deviation	0.000138755	0.000409026	0.000502654	0.000508283	0.000468269	0.000487714	0.000501426	0.000409953	0.000475106	0.000411338	0.000421361	0.000409837	0.000372116	0.000349917	0.000359542	0.000374023	0.000376676	0.000336796	0.000334394	0.000318115	0.000349917	0.000374656	0.000359674	0.000251516	0.000306731	0.000304715	0.000348831	0.000305492	0.000335527	0.000314064	0.000307194	0.000267771	0.000267593	0.000292162	0.000231077	0.000248481	0.000247907	0.000231077	0.000278704	0.000315721	0.000275969	0.000208645	0.000287581	0.000225468	0.000250949	0.000264922	0.000255444	0.000288075	0.000253019
blcP + 3% GHB	0.0262465	0.0362661	0.0471965	0.0585655	0.0683827	0.0785035	0.0879158	0.0963835	0.102895	0.108933	0.113656	0.118177	0.121584	0.124182	0.126577	0.128095	0.129984	0.129343	0.130862	0.131941	0.132144	0.13211	0.132245	0.131975	0.132616	0.132717	0.132144	0.132717	0.132886	0.132886	0.133054	0.131874	0.133088	0.131705	0.131772	0.131165	0.131772	0.1313	0.130997	0.130963	0.13103	0.130457	0.130356	0.129647	0.129883	0.129175	0.129377	0.129107	0.129343
blcP + 3% GHB	0.0234127	0.0323527	0.0414614	0.051481	0.0605897	0.0697321	0.0784697	0.0867688	0.0941569	0.100499	0.106369	0.110654	0.115208	0.11902	0.120842	0.124047	0.12543	0.127049	0.128196	0.129175	0.130558	0.130794	0.131772	0.131705	0.132481	0.133189	0.1341	0.133291	0.133932	0.13265	0.13292	0.133459	0.133493	0.133358	0.132751	0.132548	0.132515	0.13292	0.13211	0.132818	0.13265	0.131739	0.131604	0.132346	0.131334	0.132009	0.132447	0.131132	0.1313
blcP + 3% GHB	0.0205452	0.0290466	0.0375818	0.0466568	0.0548209	0.0633898	0.071149	0.0781661	0.0845759	0.090446	0.0950003	0.0993185	0.102895	0.106336	0.107786	0.109844	0.11089	0.112341	0.113386	0.11423	0.115107	0.115343	0.116153	0.117435	0.117266	0.117705	0.117974	0.11956	0.119324	0.119526	0.119594	0.119931	0.119931	0.119695	0.119493	0.119729	0.119897	0.119661	0.120134	0.119628	0.119324	0.119628	0.119493	0.119256	0.11929	0.119493	0.119223	0.118953	0.119054
blcP + 3% GHB	0.0271911	0.0363673	0.0468255	0.0566763	0.0666622	0.0756359	0.0851832	0.0923352	0.098104	0.104446	0.109271	0.113218	0.117165	0.119729	0.122428	0.123676	0.125835	0.127049	0.127319	0.128669	0.129883	0.130254	0.130997	0.131435	0.132211	0.132683	0.132852	0.134235	0.133459	0.133797	0.133156	0.1341	0.13292	0.13383	0.132987	0.133021	0.133695	0.133324	0.132953	0.133729	0.133358	0.133594	0.132818	0.133358	0.133257	0.132447	0.13292	0.13265	0.133291
negative control blcR extract 3% GHB	0	0	0	0	0	0	0	0	0	0	0	0	0	0	0	0	0	0	0	0	0	0	0	0	0	0	0	0	0	0	0	0	0	0	0	0	0	0	0	0	0	0	0	0	0	0	0	0	0
mean	0.0243489	0.0335082	0.0432663	0.0533449	0.0626139	0.0718153	0.0806794	0.0884134	0.0949329	0.101081	0.106074	0.110342	0.114213	0.117317	0.119408	0.121416	0.123035	0.123946	0.124941	0.126004	0.126923	0.127125	0.127792	0.128137	0.128643	0.129074	0.129268	0.129951	0.1299	0.129715	0.129681	0.129841	0.129858	0.129647	0.129251	0.129116	0.12947	0.129301	0.129048	0.129284	0.12909	0.128854	0.128568	0.128652	0.128441	0.128281	0.128492	0.12796	0.128247
standard deviation	0.00300134	0.0035129	0.00460743	0.00537149	0.00617782	0.00669969	0.00749132	0.00788701	0.00777416	0.00788302	0.00796708	0.00798477	0.00800305	0.00766889	0.00811658	0.00796972	0.00835412	0.00781198	0.00784892	0.0079799	0.0079341	0.00789341	0.00777631	0.00713855	0.00758683	0.00758286	0.00757206	0.00695533	0.00706376	0.00681014	0.00672539	0.00667257	0.00662224	0.00669701	0.00652662	0.00630735	0.00643065	0.00648592	0.00599692	0.00654003	0.00658352	0.00628458	0.00613295	0.0064565	0.0062551	0.00603565	0.00637572	0.00617782	0.006337
[truncated: 14 more columns]

## Sheet: S4, S6 Figure
Application: Tecan i-control				Tecan i-control , 1.10.4.0
Device: infinite 200				Serial number: 705007669				Serial number of connected stacker:
Firmware: V_2.12_04/10_InfiniTe (Apr 26 2010/11.30.08)				MAI, V_2.12_04/10_InfiniTe (Apr 26 2010/11.30.08)
Date:	13.09.2015
Time:	20:47:31
System				TECAN-PC
User				Tecan-PC\Tecan-user
Plate				Greiner 96 Flat Bottom Black Polystyrol [GRE96fb_chimney.pdfx]
Plate-ID (Stacker)
Movement				Move Plate Out
Custom Action				bitte platte reinstellen
Movement				Move Plate In
List of actions in this measurement script:
Kinetic
Fluorescence
Wait (Time)				00:00:49
Label: sfgfp M&N
Kinetic Measurement
Kinetic Cycles				100
Interval Time				Minimal
Mode				Fluorescence Top Reading
Excitation Wavelength				480	nm
Emission Wavelength				515	nm
Excitation Bandwidth				9	nm
Emission Bandwidth				20	nm
Gain				59	Calculated From: H12 (95%)
Number of Flashes				25
Integration Time				20	µs
Lag Time				0	µs
Settle Time				0	ms
Start Time:	13.09.2015 20:47:45
Cycle Nr.	1	2	3	4	5	6	7	8	9	10	11	12	13	14	15	16	17	18	19	20	21	22	23	24	25	26	27	28	29	30	31	32	33	34	35	36	37	38	39	40	41	42	43	44	45	46	47	48	49
Time [s]	0	120.6	241.3	361.9	482.5	603.2	723.8	844.5	965.1	1085.7	1206.4	1327	1447.6	1568.3	1688.9	1809.5	1930.2	2050.8	2171.4	2292.1	2412.7	2533.3	2654	2774.6	2895.2	3015.9	3136.5	3257.1	3377.8	3498.4	3619.1	3739.7	3860.3	3981	4101.6	4222.2	4342.9	4463.5	4584.1	4704.8	4825.4	4946	5066.7	5187.3	5307.9	5428.6	5549.2	5669.8	5790.5
Temp. [°C]	37.4	36.9	37.3	37.4	37.2	37.4	37.4	37.2	37.3	37.4	37.2	37.1	36.9	37.2	37.3	37.1	37.2	36.9	37.3	37	37.1	37.3	36.9	37.2	37.5	37.1	37.4	37.3	37.3	37.4	37.1	37.5	37.2	36.9	37.1	37.2	37.3	37.4	36.8	37.2	37	37.2	37.2	37.1	37.2	37.4	36.9	37.4	37.2
normal	1631	2111	2738	3507	4385	5358	6378	7432	8549	9688	10820	12000	13173	14367	15499	16624	17752	18835	20023	21086	22127	23227	24246	25210	26204	27050	27922	28753	29574	30355	31122	31893	32574	33239	33879	34543	35136	35685	36168	36839	37414	37854	38402	38851	39310	39854	40270	40761	41320
normal	1451	1935	2589	3420	4379	5453	6611	7828	9098	10444	11769	13173	14610	16054	17461	18810	20148	21462	22732	24091	25306	26545	27740	28836	30002	31044	32011	32995	34008	34769	35705	36577	37398	38107	38930	39525	40265	40904	41485	42043	42714	43275	43724	44391	44858	45422	45873	46361	46813
normal	1172	1545	2068	2766	3626	4646	5784	7062	8419	9886	11441	12990	14618	16234	17820	19402	20904	22419	23925	25299	26650	28050	29252	30398	31558	32644	33472	34480	35247	36174	37099	37630	38405	39098	39602	40129	40778	41245	41658	42102	42626	42949	43289	43840	44124	44545	44775	45246	45515
normal	1248	1641	2144	2767	3476	4227	5029	5853	6699	7547	8411	9312	10238	11120	12013	12929	13798	14716	15609	16492	17280	18211	18984	19735	20570	21183	21938	22587	23152	23779	24297	24811	25347	25795	26300	26703	27145	27511	27840	28248	28693	28904	29101	29406	29789	30152	30371	30626	30934
normal negativ	283	279	277	277	276	275	275	276	276	276	280	280	283	287	287	292	292	296	301	304	307	312	314	319	321	327	330	336	338	343	348	352	356	360	364	368	372	375	376	383	384	389	394	396	396	403	404	408	411
merR	677	720	771	843	923	1010	1104	1199	1297	1402	1502	1602	1702	1795	1869	1952	2028	2098	2168	2233	2295	2358	2400	2459	2503	2548	2587	2618	2653	2688	2716	2755	2786	2801	2827	2860	2869	2903	2919	2940	2957	2967	2994	3014	3017	3035	3055	3065	3081
merR	702	754	826	913	1010	1125	1246	1362	1483	1609	1725	1846	1966	2072	2173	2262	2351	2430	2529	2595	2662	2746	2797	2856	2903	2956	3007	3036	3079	3117	3158	3169	3204	3239	3264	3284	3314	3329	3342	3369	3399	3394	3421	3427	3451	3463	3469	3500	3500
merR	753	808	875	950	1032	1114	1199	1273	1340	1417	1485	1554	1612	1671	1723	1768	1816	1870	1904	1947	1983	2016	2048	2089	2127	2148	2180	2197	2222	2248	2273	2293	2321	2341	2356	2388	2401	2418	2439	2451	2458	2478	2491	2515	2523	2544	2564	2576	2590
merR	677	729	782	848	924	1011	1099	1193	1277	1376	1468	1567	1649	1735	1823	1887	1957	2033	2098	2167	2219	2277	2325	2377	2424	2457	2493	2543	2563	2606	2632	2663	2685	2716	2732	2764	2775	2809	2823	2834	2856	2875	2892	2916	2918	2938	2963	2963	2971
merR negativ	349	336	323	309	299	287	279	271	265	261	254	254	252	246	244	243	240	239	239	236	237	238	235	236	236	235	237	236	235	236	238	238	238	237	238	240	239	239	240	240	241	243	241	244	243	246	247	248	248
blcR	1392	1728	2195	2765	3420	4142	4932	5783	6593	7456	8319	9091	9911	10635	11311	11987	12607	13211	13792	14336	14849	15388	15880	16278	16708	17095	17390	17812	18083	18490	18641	18993	19269	19547	19817	20045	20240	20482	20671	20844	21080	21218	21381	21518	21678	21885	22072	22201	22356
blcR	1675	1973	2308	2657	3029	3433	3876	4333	4798	5289	5746	6232	6695	7089	7539	7941	8290	8621	8975	9293	9579	9897	10168	10423	10663	10874	11074	11281	11448	11624	11797	11946	12139	12284	12413	12535	12683	12787	12887	13017	13140	13177	13277	13382	13459	13623	13723	13824	13798
blcR	1102	1304	1546	1828	2156	2515	2911	3320	3743	4191	4621	5040	5487	5906	6296	6659	7034	7343	7632	7983	8229	8520	8777	8995	9237	9397	9580	9770	9933	10122	10276	10380	10551	10704	10785	10935	11070	11151	11306	11373	11518	11607	11746	11811	11877	11994	12106	12195	12293
blcR	1700	1953	2214	2502	2825	3145	3503	3871	4228	4603	4965	5324	5697	6019	6349	6619	6921	7183	7449	7693	7914	8171	8335	8531	8732	8863	9081	9197	9370	9527	9630	9720	9856	9962	10082	10181	10248	10361	10405	10448	10600	10665	10738	10825	10865	10944	11064	11113	11170
blcR negativ	476	456	434	417	399	386	372	362	353	347	343	334	331	330	327	322	320	316	315	315	312	311	310	311	314	310	311	308	310	309	309	307	307	308	307	306	305	306	310	306	308	307	310	309	308	308	308	309	312
normal 6 µg/L mercury	545	586	635	692	756	826	894	970	1045	1117	1191	1265	1341	1410	1471	1528	1586	1645	1703	1738	1792	1848	1883	1917	1960	1984	2036	2064	2092	2119	2146	2165	2190	2227	2253	2277	2299	2321	2336	2360	2374	2391	2413	2442	2439	2459	2492	2517	2523
normal 6 µg/L mercury	889	934	1006	1113	1230	1351	1467	1582	1688	1788	1873	1953	2029	2096	2159	2208	2258	2291	2351	2384	2419	2459	2491	2518	2550	2577	2590	2619	2635	2660	2674	2696	2702	2723	2740	2756	2768	2777	2791	2810	2823	2836	2837	2860	2866	2890	2898	2921	2911
normal 6 µg/L mercury	622	667	728	783	858	929	1011	1090	1159	1239	1327	1403	1484	1558	1629	1701	1765	1830	1903	1965	2012	2073	2121	2171	2220	2262	2299	2337	2385	2416	2445	2488	2524	2558	2573	2617	2631	2663	2700	2707	2720	2761	2772	2801	2823	2848	2874	2896	2911
normal 6 µg/L mercury	623	660	704	761	829	905	985	1075	1163	1250	1351	1436	1532	1613	1703	1789	1869	1947	2025	2104	2168	2242	2315	2369	2428	2489	2544	2595	2655	2703	2740	2784	2814	2854	2889	2935	2962	2985	3027	3056	3075	3106	3128	3173	3185	3216	3244	3263	3277
normal 6 µg/L mercury negativ	362	350	338	332	321	308	302	298	291	286	282	279	278	276	271	271	267	266	264	263	264	263	265	261	262	261	264	263	261	263	264	263	263	264	264	264	263	268	265	265	268	268	270	271	269	269	272	271	273
merT 6 µg/L mercury	1307	1760	2385	3158	4036	5064	6168	7335	8545	9831	11080	12392	13769	15120	16454	17696	19089	20454	21746	23116	24334	25693	26947	28042	29199	30373	31456	32528	33463	34555	35123	36310	37201	37949	38758	39490	40197	40913	41646	42246	42881	43326	43971	44604	45165	45772	46308	46888	47384
merT 6 µg/L mercury	768	1070	1529	2159	3001	4030	5206	6502	7875	9447	11044	12739	14494	16165	17966	19537	21102	22507	23968	25550	26859	28113	29391	30698	31865	32938	33976	35003	35897	36972	37912	38658	39585	40391	40957	41600	42344	42971	43622	44100	44576	45118	45703	46239	46645	46954	47689	47987	48631
merT 6 µg/L mercury	875	1227	1744	2436	3293	4347	5545	6883	8300	9782	11404	13065	14827	16433	18124	19834	21429	23125	24813	26328	27786	29223	30643	32017	33120	34382	35416	36374	37249	38204	39154	39963	40589	41562	41993	42807	43278	43899	44468	44830	45229	45673	46210	46508	46770	47445	47629	48049	48296
merT 6 µg/L mercury	611	814	1103	1508	2034	2651	3400	4231	5148	6173	7256	8430	9677	10926	12229	13554	14875	16222	17614	19032	20350	21602	22951	24214	25346	26436	27645	28685	29806	30700	31637	32532	33364	34261	34975	35726	36545	37203	37823	38613	39201	39662	40215	41053	41329	42106	42670	43117	43681
merT 6 µg/L mercury negativ	274	269	268	265	264	264	261	262	263	262	265	267	271	272	274	277	282	285	287	293	299	303	308	311	316	324	326	332	338	345	349	354	360	362	367	372	376	382	385	387	392	394	399	407	408	413	418	419	421
normal 1 % GHB	702	992	1390	1877	2421	3007	3578	4157	4764	5317	5849	6429	6929	7468	7975	8421	8928	9391	9872	10306	10771	11160	11606	12005	12378	12764	13080	13513	13782	14073	14333	14684	15039	15269	15552	15854	16147	16366	16516	16729	16967	17206	17399	17627	17813	18042	18261	18394	18568
normal 1 % GHB	333	406	532	710	954	1264	1616	2044	2527	3046	3602	4203	4816	5436	6079	6679	7334	7953	8624	9275	9837	10467	10982	11537	12070	12554	13052	13456	13963	14372	14765	15152	15463	15845	16168	16442	16710	16990	17219	17465	17676	17918	18031	18328	18444	18704	18879	19062	19256
normal 1 % GHB	455	582	775	1047	1401	1851	2380	2981	3689	4433	5252	6147	7038	7975	8933	9919	10930	11897	12913	13954	14885	15844	16746	17678	18589	19465	20351	20959	21814	22555	23191	23877	24497	25132	25641	25552	26067	26480	26801	27259	27471	27874	28181	28341	28703	29141	29251	29582	29822
normal 1 % GHB	383	475	622	833	1121	1469	1877	2283	2791	3329	3900	4544	5187	5858	6531	7234	7940	8644	9350	10076	10786	11461	12134	12813	13473	14044	14637	15213	15765	16323	16845	17323	17778	18219	18555	19025	19329	19657	20095	20366	20654	21011	21187	21439	21669	21936	22157	22439	22557
normal 1 % GHB negativ	264	252	240	233	232	227	228	228	231	227	230	230	233	235	236	240	240	243	245	249	252	253	256	259	264	266	270	273	274	279	280	284	288	290	293	298	299	304	305	308	313	314	316	320	321	331	330	334	337
blcP 1 % GHB	591	705	846	1024	1239	1480	1769	2077	2427	2790	3195	3612	4045	4480	4930	5361	5804	6196	6686	7080	7513	7881	8290	8643	9000	9290	9618	9951	10256	10547	10800	11055	11293	11518	11689	11928	12180	12360	12523	12703	12908	13014	13232	13375	13498	13681	13868	13998	14152
blcP 1 % GHB	450	519	621	747	922	1128	1368	1643	1961	2297	2660	3064	3450	3867	4257	4686	5074	5462	5877	6242	6578	6906	7259	7540	7845	8120	8438	8625	8868	9160	9344	9564	9778	9951	10130	10298	10520	10657	10788	10936	11108	11199	11410	11524	11600	11740	11863	12003	12125
blcP 1 % GHB	546	646	771	921	1120	1347	1610	1894	2211	2549	2908	3300	3704	4099	4497	4870	5274	5670	6068	6472	6806	7131	7482	7812	8130	8391	8683	8922	9138	9428	9677	9832	10091	10251	10471	10655	10842	11007	11144	11323	11478	11605	11760	11906	12023	12160	12272	12472	12526
blcP 1 % GHB	1003	1224	1472	1765	2090	2440	2821	3252	3686	4129	4598	5101	5606	6052	6518	6893	7353	7741	8063	8412	8703	9040	9284	9518	9770	9962	10222	10384	10559	10740	10888	11062	11180	11353	11461	11646	11695	11889	11894	12070	12174	12235	12337	12427	12504	12597	12687	12801	12851
blcP 1 % GHB negativ	376	365	346	334	321	313	309	300	297	291	289	285	286	285	281	284	280	280	278	281	280	280	284	280	281	283	283	284	286	287	287	287	288	289	289	290	290	292	291	290	292	293	297	297	297	299	298	303	304
normal 2 % GHB	380	388	412	460	524	614	727	851	1008	1166	1352	1555	1757	1983	2215	2436	2702	2969	3235	3524	3808	4072	4366	4669	4957	5230	5504	5781	6077	6356	6629	6926	7187	7489	7736	8051	8289	8558	8831	9099	9344	9633	9831	10048	10346	10587	10862	11099	11336
normal 2 % GHB	444	441	435	439	447	456	477	503	535	571	621	683	752	817	899	976	1069	1168	1273	1386	1490	1613	1727	1864	1984	2115	2258	2370	2511	2648	2775	2930	3059	3231	3348	3507	3622	3787	3906	4067	4207	4340	4502	4643	4820	4949	5090	5224	5385
normal 2 % GHB	446	443	455	472	513	562	624	700	790	890	1008	1138	1273	1425	1580	1736	1914	2091	2290	2470	2693	2894	3112	3333	3575	3803	4045	4294	4525	4828	5049	5316	5578	5871	6099	6365	6605	6923	7185	7402	7690	7895	8179	8404	8666	8936	9157	9457	9660
normal 2 % GHB negativ	449	427	404	379	363	342	330	317	308	300	299	294	295	293	294	294	295	297	301	304	307	312	315	318	322	325	331	335	340	347	351	356	362	366	372	379	382	388	391	400	407	410	416	421	428	434	440	447	456
blcP 2 % GHB	729	924	1147	1372	1606	1833	2034	2248	2429	2618	2783	2979	3117	3262	3410	3518	3655	3722	3834	3940	4019	4108	4180	4256	4314	4383	4425	4488	4530	4615	4640	4677	4727	4810	4837	4861	4918	4980	5013	5056	5112	5126	5148	5192	5207	5302	5326	5367	5403
blcP 2 % GHB	433	480	560	675	832	1018	1233	1469	1737	2029	2337	2669	3002	3350	3698	4052	4388	4747	5118	5456	5791	6130	6447	6765	7063	7351	7620	7868	8136	8373	8579	8796	9074	9231	9466	9623	9809	9974	10138	10274	10453	10587	10715	10854	10993	11112	11241	11388	11493
blcP 2 % GHB	482	506	544	612	700	808	942	1088	1259	1434	1623	1837	2048	2277	2468	2695	2903	3113	3320	3489	3675	3858	4018	4189	4343	4488	4629	4758	4847	4957	5105	5216	5328	5430	5522	5622	5734	5807	5881	5966	6042	6124	6191	6284	6320	6448	6497	6579	6644
blcP 2 % GHB	581	631	712	819	957	1111	1287	1475	1699	1909	2140	2400	2627	2888	3151	3378	3646	3881	4131	4353	4594	4833	5041	5256	5493	5672	5864	6051	6215	6417	6559	6732	6879	7047	7208	7353	7479	7647	7765	7878	8024	8163	8260	8378	8521	8647	8760	8906	8975
blcP 2 % GHB negativ	301	281	272	265	259	257	256	252	251	249	248	250	250	250	249	249	249	251	255	252	254	253	255	255	256	257	257	260	259	258	262	260	261	263	265	266	265	265	269	270	270	268	270	270	273	274	275	275	277
sfGFP lyophilize	25073	25934	26740	27551	28448	29288	30061	30770	31475	32015	32540	33479	34169	34644	35338	35854	36171	36629	36951	37396	37780	38013	38481	38673	38990	39198	39448	39630	39939	40172	40715	40701	40759	40865	41236	41556	41710	41779	41890	42240	42405	42650	42582	42830	42875	43247	43427	43392	43800
sfGFP fresh	40558	40170	40075	40052	39977	39818	39811	39697	39706	39575	39417	39497	39593	39560	39462	39329	39305	39300	39422	39397	39401	39294	39498	39534	39500	39490	39541	39501	39581	39568	39463	39534	39521	39708	39587	39469	39664	39620	39729	39727	39814	39617	39655	39751	39737	39815	39965	40022	40017
jeweilige negativKontrolle abziehen
Cycle Nr.	1	2	3	4	5	6	7	8	9	10	11	12	13	14	15	16	17	18	19	20	21	22	23	24	25	26	27	28	29	30	31	32	33	34	35	36	37	38	39	40	41	42	43	44	45	46	47	48	49
Time [s]	0	120.6	241.3	361.9	482.5	603.2	723.8	844.5	965.1	1085.7	1206.4	1327	1447.6	1568.3	1688.9	1809.5	1930.2	2050.8	2171.4	2292.1	2412.7	2533.3	2654	2774.6	2895.2	3015.9	3136.5	3257.1	3377.8	3498.4	3619.1	3739.7	3860.3	3981	4101.6	4222.2	4342.9	4463.5	4584.1	4704.8	4825.4	4946	5066.7	5187.3	5307.9	5428.6	5549.2	5669.8	5790.5
Temp. [°C]	37.4	36.9	37.3	37.4	37.2	37.4	37.4	37.2	37.3	37.4	37.2	37.1	36.9	37.2	37.3	37.1	37.2	36.9	37.3	37	37.1	37.3	36.9	37.2	37.5	37.1	37.4	37.3	37.3	37.4	37.1	37.5	37.2	36.9	37.1	37.2	37.3	37.4	36.8	37.2	37	37.2	37.2	37.1	37.2	37.4	36.9	37.4	37.2
normal	1348	1832	2461	3230	4109	5083	6103	7156	8273	9412	10540	11720	12890	14080	15212	16332	17460	18539	19722	20782	21820	22915	23932	24891	25883	26723	27592	28417	29236	30012	30774	31541	32218	32879	33515	34175	34764	35310	35792	36456	37030	37465	38008	38455	38914	39451	39866	40353	40909
normal	1168	1656	2312	3143	4103	5178	6336	7552	8822	10168	11489	12893	14327	15767	17174	18518	19856	21166	22431	23787	24999	26233	27426	28517	29681	30717	31681	32659	33670	34426	35357	36225	37042	37747	38566	39157	39893	40529	41109	41660	42330	42886	43330	43995	44462	45019	45469	45953	46402
normal	889	1266	1791	2489	3350	4371	5509	6786	8143	9610	11161	12710	14335	15947	17533	19110	20612	22123	23624	24995	26343	27738	28938	30079	31237	32317	33142	34144	34909	35831	36751	37278	38049	38738	39238	39761	40406	40870	41282	41719	42242	42560	42895	43444	43728	44142	44371	44838	45104
normal	965	1362	1867	2490	3200	3952	4754	5577	6423	7271	8131	9032	9955	10833	11726	12637	13506	14420	15308	16188	16973	17899	18670	19416	20249	20856	21608	22251	22814	23436	23949	24459	24991	25435	25936	26335	26773	27136	27464	27865	28309	28515	28707	29010	29393	29749	29967	30218	30523
normal negativ	0	0	0	0	0	0	0	0	0	0	0	0	0	0	0	0	0	0	0	0	0	0	0	0	0	0	0	0	0	0	0	0	0	0	0	0	0	0	0	0	0	0	0	0	0	0	0	0	0
merR	328	384	448	534	624	723	825	928	1032	1141	1248	1348	1450	1549	1625	1709	1788	1859	1929	1997	2058	2120	2165	2223	2267	2313	2350	2382	2418	2452	2478	2517	2548	2564	2589	2620	2630	2664	2679	2700	2716	2724	2753	2770	2774	2789	2808	2817	2833
merR	353	418	503	604	711	838	967	1091	1218	1348	1471	1592	1714	1826	1929	2019	2111	2191	2290	2359	2425	2508	2562	2620	2667	2721	2770	2800	2844	2881	2920	2931	2966	3002	3026	3044	3075	3090	3102	3129	3158	3151	3180	3183	3208	3217	3222	3252	3252
merR	404	472	552	641	733	827	920	1002	1075	1156	1231	1300	1360	1425	1479	1525	1576	1631	1665	1711	1746	1778	1813	1853	1891	1913	1943	1961	1987	2012	2035	2055	2083	2104	2118	2148	2162	2179	2199	2211	2217	2235	2250	2271	2280	2298	2317	2328	2342
merR	328	393	459	539	625	724	820	922	1012	1115	1214	1313	1397	1489	1579	1644	1717	1794	1859	1931	1982	2039	2090	2141	2188	2222	2256	2307	2328	2370	2394	2425	2447	2479	2494	2524	2536	2570	2583	2594	2615	2632	2651	2672	2675	2692	2716	2715	2723
merR negativ	0	0	0	0	0	0	0	0	0	0	0	0	0	0	0	0	0	0	0	0	0	0	0	0	0	0	0	0	0	0	0	0	0	0	0	0	0	0	0	0	0	0	0	0	0	0	0	0	0
blcR	916	1272	1761	2348	3021	3756	4560	5421	6240	7109	7976	8757	9580	10305	10984	11665	12287	12895	13477	14021	14537	15077	15570	15967	16394	16785	17079	17504	17773	18181	18332	18686	18962	19239	19510	19739	19935	20176	20361	20538	20772	20911	21071	21209	21370	21577	21764	21892	22044
blcR	1199	1517	1874	2240	2630	3047	3504	3971	4445	4942	5403	5898	6364	6759	7212	7619	7970	8305	8660	8978	9267	9586	9858	10112	10349	10564	10763	10973	11138	11315	11488	11639	11832	11976	12106	12229	12378	12481	12577	12711	12832	12870	12967	13073	13151	13315	13415	13515	13486
blcR	626	848	1112	1411	1757	2129	2539	2958	3390	3844	4278	4706	5156	5576	5969	6337	6714	7027	7317	7668	7917	8209	8467	8684	8923	9087	9269	9462	9623	9813	9967	10073	10244	10396	10478	10629	10765	10845	10996	11067	11210	11300	11436	11502	11569	11686	11798	11886	11981
blcR	1224	1497	1780	2085	2426	2759	3131	3509	3875	4256	4622	4990	5366	5689	6022	6297	6601	6867	7134	7378	7602	7860	8025	8220	8418	8553	8770	8889	9060	9218	9321	9413	9549	9654	9775	9875	9943	10055	10095	10142	10292	10358	10428	10516	10557	10636	10756	10804	10858
blcR negativ	0	0	0	0	0	0	0	0	0	0	0	0	0	0	0	0	0	0	0	0	0	0	0	0	0	0	0	0	0	0	0	0	0	0	0	0	0	0	0	0	0	0	0	0	0	0	0	0	0
normal 6 µg/L mercury	183	236	297	360	435	518	592	672	754	831	909	986	1063	1134	1200	1257	1319	1379	1439	1475	1528	1585	1618	1656	1698	1723	1772	1801	1831	1856	1882	1902	1927	1963	1989	2013	2036	2053	2071	2095	2106	2123	2143	2171	2170	2190	2220	2246	2250
normal 6 µg/L mercury	527	584	668	781	909	1043	1165	1284	1397	1502	1591	1674	1751	1820	1888	1937	1991	2025	2087	2121	2155	2196	2226	2257	2288	2316	2326	2356	2374	2397	2410	2433	2439	2459	2476	2492	2505	2509	2526	2545	2555	2568	2567	2589	2597	2621	2626	2650	2638
normal 6 µg/L mercury	260	317	390	451	537	621	709	792	868	953	1045	1124	1206	1282	1358	1430	1498	1564	1639	1702	1748	1810	1856	1910	1958	2001	2035	2074	2124	2153	2181	2225	2261	2294	2309	2353	2368	2395	2435	2442	2452	2493	2502	2530	2554	2579	2602	2625	2638
normal 6 µg/L mercury	261	310	366	429	508	597	683	777	872	964	1069	1157	1254	1337	1432	1518	1602	1681	1761	1841	1904	1979	2050	2108	2166	2228	2280	2332	2394	2440	2476	2521	2551	2590	2625	2671	2699	2717	2762	2791	2807	2838	2858	2902	2916	2947	2972	2992	3004
normal 6 µg/L mercury negativ	0	0	0	0	0	0	0	0	0	0	0	0	0	0	0	0	0	0	0	0	0	0	0	0	0	0	0	0	0	0	0	0	0	0	0	0	0	0	0	0	0	0	0	0	0	0	0	0	0
merT 6 µg/L mercury	1033	1491	2117	2893	3772	4800	5907	7073	8282	9569	10815	12125	13498	14848	16180	17419	18807	20169	21459	22823	24035	25390	26639	27731	28883	30049	31130	32196	33125	34210	34774	35956	36841	37587	38391	39118	39821	40531	41261	41859	42489	42932	43572	44197	44757	45359	45890	46469	46963
merT 6 µg/L mercury	494	801	1261	1894	2737	3766	4945	6240	7612	9185	10779	12472	14223	15893	17692	19260	20820	22222	23681	25257	26560	27810	29083	30387	31549	32614	33650	34671	35559	36627	37563	38304	39225	40029	40590	41228	41968	42589	43237	43713	44184	44724	45304	45832	46237	46541	47271	47568	48210
merT 6 µg/L mercury	601	958	1476	2171	3029	4083	5284	6621	8037	9520	11139	12798	14556	16161	17850	19557	21147	22840	24526	26035	27487	28920	30335	31706	32804	34058	35090	36042	36911	37859	38805	39609	40229	41200	41626	42435	42902	43517	44083	44443	44837	45279	45811	46101	46362	47032	47211	47630	47875
merT 6 µg/L mercury	337	545	835	1243	1770	2387	3139	3969	4885	5911	6991	8163	9406	10654	11955	13277	14593	15937	17327	18739	20051	21299	22643	23903	25030	26112	27319	28353	29468	30355	31288	32178	33004	33899	34608	35354	36169	36821	37438	38226	38809	39268	39816	40646	40921	41693	42252	42698	43260
merT 6 µg/L mercury negativ	0	0	0	0	0	0	0	0	0	0	0	0	0	0	0	0	0	0	0	0	0	0	0	0	0	0	0	0	0	0	0	0	0	0	0	0	0	0	0	0	0	0	0	0	0	0	0	0	0
normal 1 % GHB	438	740	1150	1644	2189	2780	3350	3929	4533	5090	5619	6199	6696	7233	7739	8181	8688	9148	9627	10057	10519	10907	11350	11746	12114	12498	12810	13240	13508	13794	14053	14400	14751	14979	15259	15556	15848	16062	16211	16421	16654	16892	17083	17307	17492	17711	17931	18060	18231
normal 1 % GHB	69	154	292	477	722	1037	1388	1816	2296	2819	3372	3973	4583	5201	5843	6439	7094	7710	8379	9026	9585	10214	10726	11278	11806	12288	12782	13183	13689	14093	14485	14868	15175	15555	15875	16144	16411	16686	16914	17157	17363	17604	17715	18008	18123	18373	18549	18728	18919
normal 1 % GHB	191	330	535	814	1169	1624	2152	2753	3458	4206	5022	5917	6805	7740	8697	9679	10690	11654	12668	13705	14633	15591	16490	17419	18325	19199	20081	20686	21540	22276	22911	23593	24209	24842	25348	25254	25768	26176	26496	26951	27158	27560	27865	28021	28382	28810	28921	29248	29485
normal 1 % GHB	119	223	382	600	889	1242	1649	2055	2560	3102	3670	4314	4954	5623	6295	6994	7700	8401	9105	9827	10534	11208	11878	12554	13209	13778	14367	14940	15491	16044	16565	17039	17490	17929	18262	18727	19030	19353	19790	20058	20341	20697	20871	21119	21348	21605	21827	22105	22220
normal 1 % GHB negativ	0	0	0	0	0	0	0	0	0	0	0	0	0	0	0	0	0	0	0	0	0	0	0	0	0	0	0	0	0	0	0	0	0	0	0	0	0	0	0	0	0	0	0	0	0	0	0	0	0
blcP 1 % GHB	215	340	500	690	918	1167	1460	1777	2130	2499	2906	3327	3759	4195	4649	5077	5524	5916	6408	6799	7233	7601	8006	8363	8719	9007	9335	9667	9970	10260	10513	10768	11005	11229	11400	11638	11890	12068	12232	12413	12616	12721	12935	13078	13201	13382	13570	13695	13848
blcP 1 % GHB	74	154	275	413	601	815	1059	1343	1664	2006	2371	2779	3164	3582	3976	4402	4794	5182	5599	5961	6298	6626	6975	7260	7564	7837	8155	8341	8582	8873	9057	9277	9490	9662	9841	10008	10230	10365	10497	10646	10816	10906	11113	11227	11303	11441	11565	11700	11821
blcP 1 % GHB	170	281	425	587	799	1034	1301	1594	1914	2258	2619	3015	3418	3814	4216	4586	4994	5390	5790	6191	6526	6851	7198	7532	7849	8108	8400	8638	8852	9141	9390	9545	9803	9962	10182	10365	10552	10715	10853	11033	11186	11312	11463	11609	11726	11861	11974	12169	12222
blcP 1 % GHB	627	859	1126	1431	1769	2127	2512	2952	3389	3838	4309	4816	5320	5767	6237	6609	7073	7461	7785	8131	8423	8760	9000	9238	9489	9679	9939	10100	10273	10453	10601	10775	10892	11064	11172	11356	11405	11597	11603	11780	11882	11942	12040	12130	12207	12298	12389	12498	12547
blcP 1 % GHB negativ	0	0	0	0	0	0	0	0	0	0	0	0	0	0	0	0	0	0	0	0	0	0	0	0	0	0	0	0	0	0	0	0	0	0	0	0	0	0	0	0	0	0	0	0	0	0	0	0	0
normal 2 % GHB	-69	-39	8	81	161	272	397	534	700	866	1053	1261	1462	1690	1921	2142	2407	2672	2934	3220	3501	3760	4051	4351	4635	4905	5173	5446	5737	6009	6278	6570	6825	7123	7364	7672	7907	8170	8440	8699	8937	9223	9415	9627	9918	10153	10422	10652	10880
normal 2 % GHB	-5	14	31	60	84	114	147	186	227	271	322	389	457	524	605	682	774	871	972	1082	1183	1301	1412	1546	1662	1790	1927	2035	2171	2301	2424	2574	2697	2865	2976	3128	3240	3399	3515	3667	3800	3930	4086	4222	4392	4515	4650	4777	4929
normal 2 % GHB	-3	16	51	93	150	220	294	383	482	590	709	844	978	1132	1286	1442	1619	1794	1989	2166	2386	2582	2797	3015	3253	3478	3714	3959	4185	4481	4698	4960	5216	5505	5727	5986	6223	6535	6794	7002	7283	7485	7763	7983	8238	8502	8717	9010	9204
normal 2 % GHB negativ	0	0	0	0	0	0	0	0	0	0	0	0	0	0	0	0	0	0	0	0	0	0	0	0	0	0	0	0	0	0	0	0	0	0	0	0	0	0	0	0	0	0	0	0	0	0	0	0	0
blcP 2 % GHB	428	643	875	1107	1347	1576	1778	1996	2178	2369	2535	2729	2867	3012	3161	3269	3406	3471	3579	3688	3765	3855	3925	4001	4058	4126	4168	4228	4271	4357	4378	4417	4466	4547	4572	4595	4653	4715	4744	4786	4842	4858	4878	4922	4934	5028	5051	5092	5126
blcP 2 % GHB	132	199	288	410	573	761	977	1217	1486	1780	2089	2419	2752	3100	3449	3803	4139	4496	4863	5204	5537	5877	6192	6510	6807	7094	7363	7608	7877	8115	8317	8536	8813	8968	9201	9357	9544	9709	9869	10004	10183	10319	10445	10584	10720	10838	10966	11113	11216
blcP 2 % GHB	181	225	272	347	441	551	686	836	1008	1185	1375	1587	1798	2027	2219	2446	2654	2862	3065	3237	3421	3605	3763	3934	4087	4231	4372	4498	4588	4699	4843	4956	5067	5167	5257	5356	5469	5542	5612	5696	5772	5856	5921	6014	6047	6174	6222	6304	6367
blcP 2 % GHB	280	350	440	554	698	854	1031	1223	1448	1660	1892	2150	2377	2638	2902	3129	3397	3630	3876	4101	4340	4580	4786	5001	5237	5415	5607	5791	5956	6159	6297	6472	6618	6784	6943	7087	7214	7382	7496	7608	7754	7895	7990	8108	8248	8373	8485	8631	8698
blcP 2 % GHB negativ	0	0	0	0	0	0	0	0	0	0	0	0	0	0	0	0	0	0	0	0	0	0	0	0	0	0	0	0	0	0	0	0	0	0	0	0	0	0	0	0	0	0	0	0	0	0	0	0	0
sfGFP lyophilize	25073	25934	26740	27551	28448	29288	30061	30770	31475	32015	32540	33479	34169	34644	35338	35854	36171	36629	36951	37396	37780	38013	38481	38673	38990	39198	39448	39630	39939	40172	40715	40701	40759	40865	41236	41556	41710	41779	41890	42240	42405	42650	42582	42830	42875	43247	43427	43392	43800
sfGFP fresh	40558	40170	40075	40052	39977	39818	39811	39697	39706	39575	39417	39497	39593	39560	39462	39329	39305	39300	39422	39397	39401	39294	39498	39534	39500	39490	39541	39501	39581	39568	39463	39534	39521	39708	39587	39469	39664	39620	39729	39727	39814	39617	39655	39751	39737	39815	39965	40022	40017
normalized to B145 (sfGFP freshly added to paper disc)
Cycle Nr.	1	2	3	4	5	6	7	8	9	10	11	12	13	14	15	16	17	18	19	20	21	22	23	24	25	26	27	28	29	30	31	32	33	34	35	36	37	38	39	40	41	42	43	44	45	46	47	48	49
Time [s]	0	2.01	4.02167	6.03167	8.04167	10.0533	12.0633	14.075	16.085	18.095	20.1067	22.1167	24.1267	26.1383	28.1483	30.1583	32.17	34.18	36.19	38.2017	40.2117	42.2217	44.2333	46.2433	48.2533	50.265	52.275	54.285	56.2967	58.3067	60.3183	62.3283	64.3383	66.35	68.36	70.37	72.3817	74.3917	76.4017	78.4133	80.4233	82.4333	84.445	86.455	88.465	90.4767	92.4867	94.4967	96.5083
Temp. [°C]	37.4	36.9	37.3	37.4	37.2	37.4	37.4	37.2	37.3	37.4	37.2	37.1	36.9	37.2	37.3	37.1	37.2	36.9	37.3	37	37.1	37.3	36.9	37.2	37.5	37.1	37.4	37.3	37.3	37.4	37.1	37.5	37.2	36.9	37.1	37.2	37.3	37.4	36.8	37.2	37	37.2	37.2	37.1	37.2	37.4	36.9	37.4	37.2
normal	0.0332364	0.0451699	0.0606785	0.079639	0.101312	0.125327	0.150476	0.176439	0.203979	0.232063	0.259875	0.288969	0.317816	0.347157	0.375068	0.402683	0.430495	0.457098	0.486267	0.512402	0.537995	0.564993	0.590069	0.613714	0.638172	0.658884	0.68031	0.700651	0.720844	0.739977	0.758765	0.777676	0.794369	0.810666	0.826347	0.84262	0.857143	0.870605	0.882489	0.898861	0.913013	0.923739	0.937127	0.948148	0.959465	0.972706	0.982938	0.994946	1.00865
normal	0.0287983	0.0408304	0.0570048	0.077494	0.101164	0.127669	0.156221	0.186202	0.217516	0.250703	0.283273	0.31789	0.353247	0.388752	0.423443	0.456581	0.48957	0.52187	0.55306	0.586493	0.616377	0.646802	0.676217	0.703117	0.731816	0.75736	0.781128	0.805242	0.830169	0.848809	0.871764	0.893165	0.913309	0.930692	0.950885	0.965457	0.983604	0.999285	1.01359	1.02717	1.04369	1.0574	1.06835	1.08474	1.09626	1.10999	1.12109	1.13302	1.14409
normal	0.0219192	0.0312146	0.044159	0.0613689	0.0825978	0.107772	0.13583	0.167316	0.200774	0.236945	0.275186	0.313378	0.353444	0.39319	0.432294	0.471177	0.50821	0.545466	0.582474	0.616278	0.649514	0.683909	0.713497	0.741629	0.770181	0.79681	0.817151	0.841856	0.860718	0.883451	0.906134	0.919128	0.938138	0.955126	0.967454	0.980349	0.996252	1.00769	1.01785	1.02863	1.04152	1.04936	1.05762	1.07116	1.07816	1.08837	1.09401	1.10553	1.11209
normal negativ	0	0	0	0	0	0	0	0	0	0	0	0	0	0	0	0	0	0	0	0	0	0	0	0	0	0	0	0	0	0	0	0	0	0	0	0	0	0	0	0	0	0	0	0	0	0	0	0	0
Mittelwert	0.0279846	0.0390716	0.0539474	0.072834	0.0950244	0.120256	0.147509	0.176652	0.207423	0.239903	0.272778	0.306746	0.341503	0.376366	0.410268	0.44348	0.476092	0.508145	0.5406	0.571724	0.601295	0.631902	0.659927	0.686153	0.71339	0.737684	0.75953	0.782583	0.80391	0.824079	0.845555	0.863323	0.881939	0.898828	0.914896	0.929475	0.945666	0.959194	0.971309	0.984886	0.999408	1.01017	1.02103	1.03468	1.04463	1.05702	1.06601	1.07783	1.08828
Standardabweichung	0.00570227	0.00714197	0.00867378	0.0099868	0.010762	0.0108749	0.0105141	0.00944508	0.00888611	0.0096658	0.0118837	0.0155598	0.0205131	0.0253931	0.0308042	0.0360776	0.0405733	0.0457546	0.0492993	0.0534897	0.0572689	0.0608422	0.0633059	0.0656233	0.0679059	0.0710369	0.0709313	0.0732789	0.0735412	0.0748655	0.0771014	0.0752998	0.0768473	0.0773216	0.0771311	0.0755863	0.076924	0.0768356	0.0769493	0.0745033	0.0748279	0.0749564	0.0728611	0.0752483	0.0743055	0.0738154	0.0732069	0.0730852	0.0707875
merR	0.00808718	0.00946792	0.0110459	0.0131663	0.0153854	0.0178263	0.0203412	0.0228808	0.025445	0.0281326	0.0307707	0.0332364	0.0357513	0.0381922	0.0400661	0.0421372	0.044085	0.0458356	0.0475615	0.0492381	0.0507421	0.0522708	0.0533803	0.0548104	0.0558953	0.0570294	0.0579417	0.0587307	0.0596183	0.0604566	0.0610977	0.0620593	0.0628236	0.0632181	0.0638345	0.0645988	0.0648454	0.0656837	0.0660536	0.0665713	0.0669658	0.0671631	0.0678781	0.0682973	0.0683959	0.0687657	0.0692342	0.0694561	0.0698506
merR	0.00870358	0.0103062	0.012402	0.0148923	0.0175305	0.0206618	0.0238424	0.0268997	0.0300311	0.0332364	0.036269	0.0392524	0.0422605	0.0450219	0.0475615	0.0497806	0.0520489	0.0540214	0.0564624	0.0581636	0.0597909	0.0618374	0.0631688	0.0645988	0.0657577	0.0670891	0.0682973	0.0690369	0.0701218	0.0710341	0.0719957	0.0722669	0.0731298	0.0740175	0.0746092	0.075053	0.0758173	0.0761872	0.0764831	0.0771488	0.0778638	0.0776912	0.0784062	0.0784802	0.0790966	0.0793185	0.0794418	0.0801815	0.0801815
merR	0.00996104	0.0116377	0.0136101	0.0158045	0.0180729	0.0203906	0.0226836	0.0247054	0.0265053	0.0285024	0.0303516	0.0320529	0.0335322	0.0351349	0.0364663	0.0376005	0.0388579	0.040214	0.0410523	0.0421865	0.0430495	0.0438385	0.0447014	0.0456877	0.0466246	0.047167	0.0479067	0.0483505	0.0489916	0.049608	0.0501751	0.0506682	0.0513585	0.0518763	0.0522215	0.0529612	0.0533064	0.0537255	0.0542186	0.0545145	0.0546625	0.0551063	0.0554761	0.0559939	0.0562158	0.0566596	0.0571281	0.0573993	0.0577445
merR	0.00808718	0.00968983	0.0113171	0.0132896	0.01541	0.017851	0.020218	0.0227329	0.0249519	0.0274915	0.0299324	0.0323734	0.0344445	0.0367129	0.0389319	0.0405345	0.0423344	0.044233	0.0458356	0.0476108	0.0488683	0.0502737	0.0515311	0.0527886	0.0539474	0.0547857	0.055624	0.0568815	0.0573993	0.0584348	0.0590266	0.0597909	0.0603333	0.0611223	0.0614922	0.0622319	0.0625277	0.063366	0.0636866	0.0639578	0.0644756	0.0648947	0.0653632	0.065881	0.0659549	0.0663741	0.0669658	0.0669412	0.0671384
merR negativ	0	0	0	0	0	0	0	0	0	0	0	0	0	0	0	0	0	0	0	0	0	0	0	0	0	0	0	0	0	0	0	0	0	0	0	0	0	0	0	0	0	0	0	0	0	0	0	0	0
Mittelwert	0.00870975	0.0102754	0.0120938	0.0142882	0.0165997	0.0191824	0.0217713	0.0243047	0.0267333	0.0293407	0.031831	0.0342288	0.0364971	0.0387655	0.0407564	0.0425132	0.0443316	0.046076	0.0477279	0.0492998	0.0506127	0.0520551	0.0531954	0.0544714	0.0555562	0.0565178	0.0574424	0.0582499	0.0590327	0.0598834	0.0605737	0.0611963	0.0619113	0.0625586	0.0630394	0.0637112	0.0641242	0.0647406	0.0651105	0.0655481	0.0659919	0.0662138	0.0667809	0.0671631	0.0674158	0.0677795	0.0681925	0.0684945	0.0687287
Standardabweichung	0.000883355	0.000974954	0.00116841	0.00128061	0.00140552	0.00155561	0.00178695	0.00194875	0.00229203	0.00263047	0.00297845	0.0033862	0.00394868	0.00435379	0.00477912	0.00519634	0.00558473	0.00580077	0.00644108	0.00663382	0.00694027	0.00744818	0.00762497	0.00780312	0.00788558	0.00821485	0.00841255	0.00849435	0.00869489	0.00880055	0.00896774	0.00887166	0.0089543	0.00909055	0.00919988	0.009077	0.00925246	0.00922199	0.00914484	0.00930755	0.00953146	0.00926911	0.00941914	0.00923324	0.00939816	0.00930499	0.00915711	0.00936352	0.00923051
blcR
blcR	0.0295626	0.0374032	0.0462054	0.0552295	0.0648454	0.075127	0.0863948	0.0979092	0.109596	0.12185	0.133217	0.145421	0.156911	0.16665	0.177819	0.187854	0.196509	0.204768	0.213521	0.221362	0.228488	0.236353	0.243059	0.249322	0.255165	0.260466	0.265373	0.270551	0.274619	0.278983	0.283249	0.286972	0.29173	0.295281	0.298486	0.301519	0.305193	0.307732	0.310099	0.313403	0.316386	0.317323	0.319715	0.322329	0.324252	0.328295	0.330761	0.333226	0.332511
blcR	0.0154347	0.0209083	0.0274175	0.0347897	0.0433207	0.0524927	0.0626017	0.0729326	0.083584	0.0947778	0.105479	0.116031	0.127127	0.137482	0.147172	0.156245	0.165541	0.173258	0.180408	0.189063	0.195202	0.202401	0.208763	0.214113	0.220006	0.22405	0.228537	0.233296	0.237265	0.24195	0.245747	0.24836	0.252577	0.256324	0.258346	0.262069	0.265422	0.267395	0.271118	0.272868	0.276394	0.278613	0.281967	0.283594	0.285246	0.288131	0.290892	0.293062	0.295404
blcR	0.030179	0.0369101	0.0438878	0.0514079	0.0598156	0.068026	0.0771981	0.0865181	0.0955422	0.104936	0.11396	0.123034	0.132304	0.140268	0.148479	0.155259	0.162755	0.169313	0.175896	0.181912	0.187435	0.193797	0.197865	0.202673	0.207555	0.210883	0.216234	0.219168	0.223384	0.227279	0.229819	0.232087	0.235441	0.238029	0.241013	0.243478	0.245155	0.247917	0.248903	0.250062	0.25376	0.255387	0.257113	0.259283	0.260294	0.262242	0.2652	0.266384	0.267715
blcR negativ	0	0	0	0	0	0	0	0	0	0	0	0	0	0	0	0	0	0	0	0	0	0	0	0	0	0	0	0	0	0	0	0	0	0	0	0	0	0	0	0	0	0	0	0	0	0	0	0	0
Mittelwert	0.0250588	0.0317406	0.0391702	0.0471424	0.0559939	0.0652152	0.0753982	0.0857866	0.0962408	0.107188	0.117552	0.128162	0.138781	0.148134	0.157823	0.166453	0.174935	0.182447	0.189942	0.197446	0.203708	0.21085	0.216562	0.222036	0.227575	0.2318	0.236714	0.241005	0.245089	0.249404	0.252938	0.255806	0.259916	0.263212	0.265948	0.269022	0.271923	0.274348	0.276707	0.278778	0.28218	0.283775	0.286265	0.288402	0.28993	0.292889	0.295618	0.297557	0.298544
Standardabweichung	0.00834039	0.00938422	0.0102439	0.0108671	0.0112598	0.011576	0.0119982	0.0125043	0.0130201	0.0136759	0.0142135	0.0153515	0.0159134	0.0160963	0.0173294	0.0185408	0.0187355	0.0194317	0.0205446	0.0210185	0.0218081	0.022501	0.0235852	0.0243129	0.0246915	0.0256842	0.02557	0.0265449	0.0264986	0.0266457	0.0274312	0.0281897	0.0288536	0.0292405	0.0294812	0.0296383	0.0305421	0.0305079	0.0309786	0.0320815	0.0317116	0.0312889	0.0315214	0.0317966	0.0322352	0.0332829	0.0330347	0.0336473	0.0325119
normal 6 µg/L mercury	0.00451206	0.00581883	0.00732285	0.00887618	0.0107254	0.0127718	0.0145964	0.0165689	0.0185907	0.0204892	0.0224123	0.0243109	0.0262094	0.02796	0.0295873	0.0309927	0.0325213	0.0340007	0.0354801	0.0363677	0.0376744	0.0390798	0.0398935	0.0408304	0.041866	0.0424824	0.0436905	0.0444055	0.0451452	0.0457616	0.0464027	0.0468958	0.0475122	0.0483998	0.0490409	0.0496326	0.0501997	0.0506189	0.0510627	0.0516544	0.0519256	0.0523448	0.0528379	0.0535283	0.0535036	0.0539967	0.0547364	0.0553775	0.0554761
normal 6 µg/L mercury	0.0129937	0.0143991	0.0164702	0.0192564	0.0224123	0.0257163	0.0287243	0.0316584	0.0344445	0.0370334	0.0392278	0.0412742	0.0431727	0.044874	0.0465506	0.0477588	0.0490902	0.0499285	0.0514572	0.0522955	0.0531338	0.0541447	0.0548844	0.0556487	0.056413	0.0571034	0.05735	0.0580896	0.0585335	0.0591005	0.0594211	0.0599882	0.0601361	0.0606292	0.0610484	0.0614429	0.0617634	0.061862	0.0622812	0.0627496	0.0629962	0.0633167	0.0632921	0.0638345	0.0640318	0.0646235	0.0647468	0.0653385	0.0650427
normal 6 µg/L mercury	0.00641057	0.00781597	0.00961586	0.0111199	0.0132403	0.0153114	0.0174811	0.0195276	0.0214014	0.0234972	0.0257656	0.0277134	0.0297352	0.0316091	0.0334829	0.0352581	0.0369348	0.0385621	0.0404113	0.0419646	0.0430988	0.0446274	0.0457616	0.0470931	0.0482765	0.0493368	0.0501751	0.0511366	0.0523694	0.0530845	0.0537748	0.0548597	0.0557473	0.056561	0.0569308	0.0580157	0.0583855	0.0590512	0.0600375	0.0602101	0.0604566	0.0614675	0.0616894	0.0623798	0.0629715	0.0635879	0.064155	0.0647221	0.0650427
normal 6 µg/L mercury	0.00643523	0.00764337	0.00902411	0.0105774	0.0125253	0.0147197	0.0168401	0.0191577	0.0215001	0.0237684	0.0263573	0.028527	0.0309187	0.0329651	0.0353075	0.0374279	0.039499	0.0414468	0.0434193	0.0453918	0.0469451	0.0487943	0.0505449	0.0519749	0.053405	0.0549337	0.0562158	0.0574979	0.0590266	0.0601608	0.0610484	0.0621579	0.0628976	0.0638592	0.0647221	0.0658563	0.0665467	0.0669905	0.0681	0.068815	0.0692095	0.0699739	0.070467	0.0715519	0.071897	0.0726614	0.0732778	0.0737709	0.0740668
normal 6 µg/L mercury negativ	0	0	0	0	0	0	0	0	0	0	0	0	0	0	0	0	0	0	0	0	0	0	0	0	0	0	0	0	0	0	0	0	0	0	0	0	0	0	0	0	0	0	0	0	0	0	0	0	0
Mittelwert	0.0075879	0.00891933	0.0106083	0.0124575	0.0147258	0.0171298	0.0194105	0.0217281	0.0239842	0.0261971	0.0284408	0.0304564	0.032509	0.034352	0.0362321	0.0378594	0.0395113	0.0409845	0.0426919	0.0440049	0.045213	0.0466616	0.0477711	0.0488868	0.0499901	0.0509641	0.0518578	0.0527824	0.0537687	0.0545269	0.0551617	0.0559754	0.0565733	0.0573623	0.0579355	0.0587369	0.0592238	0.0596307	0.0603703	0.0608573	0.061147	0.0617757	0.0620716	0.0628236	0.063101	0.0637174	0.064229	0.0648023	0.064907
Standardabweichung	0.00371477	0.00376328	0.00402704	0.00463229	0.00523244	0.00582622	0.00633119	0.00674974	0.00710281	0.00737548	0.00739817	0.00743952	0.0073852	0.00732616	0.007281	0.00712045	0.00700604	0.00670449	0.00669754	0.00666201	0.0065074	0.00638138	0.00643913	0.00641308	0.00637321	0.00653291	0.00628999	0.00641049	0.00649796	0.00662242	0.00661914	0.00678256	0.00672001	0.00667957	0.00672983	0.00686577	0.00688503	0.00684821	0.00707442	0.00711848	0.00716319	0.00727144	0.00724291	0.00738928	0.00753576	0.00764468	0.00757766	0.00751791	0.00759122
merT 6 µg/L mercury	0.0254697	0.0367622	0.0521969	0.0713299	0.0930026	0.118349	0.145643	0.174392	0.204201	0.235934	0.266655	0.298955	0.332807	0.366093	0.398935	0.429484	0.463706	0.497288	0.529094	0.562725	0.592608	0.626017	0.656812	0.683737	0.712141	0.74089	0.767543	0.793826	0.816732	0.843483	0.857389	0.886533	0.908353	0.926747	0.94657	0.964495	0.981828	0.999334	1.01733	1.03208	1.04761	1.05853	1.07431	1.08972	1.10353	1.11837	1.13147	1.14574	1.15792
merT 6 µg/L mercury	0.0121801	0.0197495	0.0310913	0.0466986	0.0674836	0.0928547	0.121924	0.153854	0.187682	0.226466	0.265768	0.30751	0.350683	0.391859	0.436215	0.474875	0.513339	0.547907	0.58388	0.622738	0.654865	0.685685	0.717072	0.749223	0.777874	0.804132	0.829676	0.85485	0.876744	0.903077	0.926155	0.944425	0.967133	0.986957	1.00079	1.01652	1.03477	1.05008	1.06605	1.07779	1.0894	1.10272	1.11702	1.13004	1.14002	1.14752	1.16552	1.17284	1.18867
merT 6 µg/L mercury	0.0148183	0.0236205	0.0363923	0.0535283	0.0746832	0.100671	0.130283	0.163248	0.198161	0.234726	0.274644	0.315548	0.358893	0.398466	0.44011	0.482198	0.521401	0.563144	0.604714	0.64192	0.677721	0.713053	0.747941	0.781745	0.808817	0.839736	0.865181	0.888653	0.910079	0.933453	0.956778	0.976601	0.991888	1.01583	1.02633	1.04628	1.05779	1.07296	1.08691	1.09579	1.1055	1.1164	1.12952	1.13667	1.1431	1.15962	1.16404	1.17437	1.18041
merT 6 µg/L mercury	0.00830909	0.0134375	0.0205878	0.0306475	0.0436412	0.058854	0.0773953	0.0978599	0.120445	0.145742	0.17237	0.201267	0.231915	0.262686	0.294763	0.327358	0.359806	0.392943	0.427215	0.46203	0.494378	0.525149	0.558287	0.589354	0.617141	0.643819	0.673579	0.699073	0.726564	0.748434	0.771438	0.793382	0.813748	0.835815	0.853297	0.87169	0.891785	0.90786	0.923073	0.942502	0.956877	0.968194	0.981705	1.00217	1.00895	1.02798	1.04177	1.05276	1.06662
merT 6 µg/L mercury negativ	0	0	0	0	0	0	0	0	0	0	0	0	0	0	0	0	0	0	0	0	0	0	0	0	0	0	0	0	0	0	0	0	0	0	0	0	0	0	0	0	0	0	0	0	0	0	0	0	0
Mittelwert	0.0151943	0.0233924	0.0350671	0.0505511	0.0697026	0.0926821	0.118811	0.147338	0.177622	0.210717	0.244859	0.28082	0.318575	0.354776	0.392506	0.428479	0.464563	0.500321	0.536226	0.572353	0.604893	0.637476	0.670028	0.701015	0.728993	0.757144	0.783995	0.809101	0.83253	0.857112	0.87794	0.900235	0.920281	0.941337	0.956747	0.974746	0.991543	1.00756	1.02334	1.03704	1.04985	1.06146	1.07564	1.08965	1.0989	1.11337	1.1257	1.13643	1.1484
Standardabweichung	0.00735338	0.00985178	0.0131737	0.0168485	0.0204272	0.0249465	0.029306	0.0340372	0.0387244	0.0435204	0.0484904	0.0534662	0.0587907	0.0629621	0.0677536	0.0713321	0.0743517	0.0769205	0.0793635	0.0809159	0.0819867	0.0832358	0.083555	0.0848688	0.0847665	0.0858994	0.0839451	0.0831886	0.0805132	0.0815217	0.0822699	0.0803946	0.0791923	0.0795361	0.0765668	0.0765674	0.0737189	0.0732396	0.0729279	0.0684933	0.0666103	0.0669025	0.066934	0.0618993	0.0626029	0.059501	0.0581176	0.057305	0.0560493
normal 1 % GHB	0.0107993	0.0182455	0.0283545	0.0405345	0.0539721	0.0685438	0.0825978	0.0968736	0.111766	0.125499	0.138542	0.152843	0.165097	0.178337	0.190813	0.201711	0.214212	0.225554	0.237364	0.247966	0.259357	0.268924	0.279846	0.28961	0.298683	0.308151	0.315844	0.326446	0.333054	0.340106	0.346491	0.355047	0.363701	0.369323	0.376227	0.383549	0.390749	0.396025	0.399699	0.404877	0.410622	0.41649	0.421199	0.426722	0.431284	0.436683	0.442108	0.445288	0.449504
normal 1 % GHB	0.00170127	0.00379703	0.00719957	0.0117609	0.0178017	0.0255683	0.0342226	0.0447754	0.0566103	0.0695054	0.0831402	0.0979585	0.112999	0.128236	0.144065	0.15876	0.17491	0.190098	0.206593	0.222545	0.236328	0.251837	0.264461	0.278071	0.291089	0.302974	0.315154	0.325041	0.337517	0.347478	0.357143	0.366586	0.374156	0.383525	0.391415	0.398047	0.40463	0.411411	0.417032	0.423024	0.428103	0.434045	0.436782	0.444006	0.446842	0.453006	0.457345	0.461758	0.466468
normal 1 % GHB	0.00293407	0.0054983	0.00941861	0.0147936	0.0219192	0.0306228	0.0406578	0.0506682	0.0631195	0.0764831	0.0904877	0.106366	0.122146	0.138641	0.15521	0.172444	0.189852	0.207135	0.224493	0.242295	0.259727	0.276345	0.292865	0.309532	0.325682	0.339711	0.354233	0.368361	0.381947	0.395582	0.408427	0.420114	0.431234	0.442058	0.450269	0.461734	0.469205	0.477168	0.487943	0.494551	0.501529	0.510306	0.514596	0.520711	0.526357	0.532694	0.538168	0.545022	0.547857
normal 1 % GHB negativ	0	0	0	0	0	0	0	0	0	0	0	0	0	0	0	0	0	0	0	0	0	0	0	0	0	0	0	0	0	0	0	0	0	0	0	0	0	0	0	0	0	0	0	0	0	0	0	0	0
Mittelwert	0.0051449	0.00918027	0.0149909	0.022363	0.031231	0.0415783	0.0524927	0.0641057	0.0771652	0.0904959	0.104057	0.119056	0.133414	0.148405	0.163363	0.177639	0.192991	0.207596	0.222817	0.237602	0.251804	0.265702	0.279057	0.292404	0.305151	0.316945	0.32841	0.339949	0.350839	0.361055	0.370687	0.380583	0.389697	0.398302	0.40597	0.414444	0.421528	0.428202	0.434892	0.440817	0.446751	0.453614	0.457526	0.463813	0.468161	0.474128	0.479207	0.484023	0.487943
Standardabweichung	0.00493554	0.00789665	0.0116263	0.0158099	0.0198017	0.0234892	0.0262695	0.0285304	0.0301413	0.0305139	0.0300905	0.0295608	0.0278169	0.0264391	0.0244171	0.0219415	0.0198381	0.0177322	0.0154537	0.0133441	0.0134037	0.0125677	0.0142183	0.0159156	0.0181807	0.019885	0.0223661	0.0246155	0.0270323	0.0301273	0.033115	0.0347183	0.0363501	0.0385536	0.0391082	0.0415912	0.0418684	0.0430987	0.0467543	0.0474111	0.0482372	0.0498756	0.0500349	0.0500271	0.0509964	0.0513723	0.0516268	0.0534648	0.0525759
blcP 1 % GHB	0.00530105	0.00838306	0.012328	0.0170127	0.0226343	0.0287736	0.0359978	0.0438138	0.0525174	0.0616155	0.0716505	0.0820307	0.0926821	0.103432	0.114626	0.125179	0.1362	0.145865	0.157996	0.167636	0.178337	0.187411	0.197396	0.206199	0.214976	0.222077	0.230164	0.23835	0.245821	0.252971	0.259209	0.265496	0.27134	0.276863	0.281079	0.286947	0.29316	0.297549	0.301593	0.306056	0.311061	0.31365	0.318926	0.322452	0.325484	0.329947	0.334583	0.337665	0.341437
blcP 1 % GHB	0.00182455	0.00379703	0.00678041	0.0101829	0.0148183	0.0200947	0.0261108	0.0331131	0.0410277	0.04946	0.0584595	0.0685192	0.0780117	0.088318	0.0980324	0.108536	0.118201	0.127768	0.138049	0.146975	0.155284	0.163371	0.171976	0.179003	0.186498	0.193229	0.20107	0.205656	0.211598	0.218773	0.22331	0.228734	0.233986	0.238227	0.24264	0.246758	0.252231	0.25556	0.258815	0.262488	0.26668	0.268899	0.274003	0.276813	0.278687	0.28209	0.285147	0.288476	0.291459
blcP 1 % GHB	0.00419153	0.00692835	0.0104788	0.0144731	0.0197002	0.0254944	0.0320775	0.0393017	0.0471917	0.0556734	0.0645742	0.074338	0.0842744	0.0940382	0.10395	0.113073	0.123132	0.132896	0.142759	0.152646	0.160905	0.168919	0.177474	0.185709	0.193525	0.199911	0.207111	0.212979	0.218255	0.225381	0.23152	0.235342	0.241703	0.245624	0.251048	0.25556	0.260171	0.26419	0.267592	0.27203	0.275803	0.278909	0.282632	0.286232	0.289117	0.292445	0.295232	0.300039	0.301346
blcP 1 % GHB	0.0154593	0.0211795	0.0277627	0.0352828	0.0436165	0.0524434	0.061936	0.0727847	0.0835593	0.0946299	0.106243	0.118744	0.13117	0.142191	0.15378	0.162952	0.174392	0.183959	0.191947	0.200478	0.207678	0.215987	0.221904	0.227773	0.233961	0.238646	0.245056	0.249026	0.253292	0.25773	0.261379	0.265669	0.268554	0.272795	0.275457	0.279994	0.281202	0.285936	0.286084	0.290448	0.292963	0.294443	0.296859	0.299078	0.300976	0.30322	0.305464	0.308151	0.309359
blcP 1 % GHB negativ	0	0	0	0	0	0	0	0	0	0	0	0	0	0	0	0	0	0	0	0	0	0	0	0	0	0	0	0	0	0	0	0	0	0	0	0	0	0	0	0	0	0	0	0	0	0	0	0	0
Mittelwert	0.00669412	0.010072	0.0143375	0.0192379	0.0251923	0.0317015	0.0390305	0.0472533	0.056074	0.0653447	0.0752318	0.0859078	0.0965346	0.106995	0.117597	0.127435	0.137981	0.147622	0.157688	0.166934	0.175551	0.183922	0.192188	0.199671	0.20724	0.213466	0.22085	0.226503	0.232241	0.238714	0.243854	0.24881	0.253896	0.258377	0.262556	0.267315	0.271691	0.275809	0.278521	0.282756	0.286627	0.288975	0.293105	0.296144	0.298566	0.301926	0.305106	0.308583	0.3109
Standardabweichung	0.00602067	0.00764826	0.00924253	0.0110617	0.0126988	0.0142834	0.0158021	0.017577	0.0189154	0.0201444	0.0213652	0.0225791	0.0238598	0.0242775	0.0250801	0.0246981	0.0254341	0.0253935	0.0243746	0.0240017	0.0235595	0.0237191	0.0226216	0.0220182	0.0215421	0.0208281	0.0204346	0.0205356	0.0204064	0.0194959	0.0192966	0.0195541	0.0188345	0.0193069	0.0186066	0.019209	0.0188219	0.0193238	0.019125	0.0193895	0.0195977	0.0195201	0.0196247	0.0197706	0.0201235	0.0205768	0.0213296	0.0210017	0.0216341
normal 2 % GHB	-0.00170127	-0.000961586	0.000197248	0.00199714	0.00396962	0.00670645	0.00978845	0.0131663	0.0172592	0.0213521	0.0259628	0.0310913	0.0360471	0.0416687	0.0473643	0.0528133	0.0593471	0.065881	0.0723408	0.0793925	0.0863208	0.0927067	0.0998817	0.107278	0.114281	0.120938	0.127546	0.134277	0.141452	0.148158	0.154791	0.16199	0.168278	0.175625	0.181567	0.189161	0.194955	0.20144	0.208097	0.214483	0.220351	0.227403	0.232137	0.237364	0.244539	0.250333	0.256965	0.262636	0.268258
normal 2 % GHB	-0.00012328	0.000345185	0.000764337	0.00147936	0.00207111	0.00281079	0.00362444	0.00458602	0.00559692	0.00668179	0.00793925	0.0095912	0.0112678	0.0129198	0.0149169	0.0168154	0.0190838	0.0214754	0.0239657	0.0266778	0.0291681	0.0320775	0.0348143	0.0381183	0.0409784	0.0441343	0.0475122	0.0501751	0.0535283	0.0567336	0.0597663	0.0634647	0.0664974	0.0706396	0.0733764	0.0771241	0.0798856	0.0838059	0.086666	0.0904137	0.093693	0.0968983	0.100745	0.104098	0.108289	0.111322	0.114651	0.117782	0.12153
normal 2 % GHB	-7.39681e-05	0.000394497	0.00125746	0.00229301	0.00369841	0.00542433	0.00724888	0.00944327	0.0118842	0.0145471	0.0174811	0.0208097	0.0241136	0.0279106	0.0317077	0.035554	0.0399181	0.044233	0.0490409	0.053405	0.0588293	0.0636619	0.068963	0.074338	0.0802061	0.0857537	0.0915726	0.0976133	0.103186	0.110484	0.115834	0.122294	0.128606	0.135732	0.141205	0.147591	0.153435	0.161127	0.167513	0.172642	0.17957	0.184551	0.191405	0.196829	0.203117	0.209626	0.214927	0.222151	0.226934
normal 2 % GHB negativ	0	0	0	0	0	0	0	0	0	0	0	0	0	0	0	0	0	0	0	0	0	0	0	0	0	0	0	0	0	0	0	0	0	0	0	0	0	0	0	0	0	0	0	0	0	0	0	0	0
Mittelwert	-0.000632839	-7.39681e-05	0.000739681	0.00192317	0.00324638	0.00498052	0.00688726	0.00906521	0.0115801	0.0141937	0.0171277	0.0204974	0.0238095	0.0274997	0.0313296	0.0350609	0.0394497	0.0438631	0.0484491	0.0531584	0.0581061	0.0628154	0.0678863	0.0732449	0.0784884	0.0836087	0.0888768	0.0940217	0.0993885	0.105125	0.11013	0.115916	0.121127	0.127332	0.13205	0.137959	0.142759	0.148791	0.154092	0.159179	0.164538	0.169617	0.174762	0.17943	0.185315	0.190427	0.195514	0.200856	0.205574
Standardabweichung	0.000925615	0.000769095	0.000530535	0.000411837	0.00102681	0.00198539	0.00309788	0.00430263	0.0058371	0.00734156	0.00901698	0.0107534	0.0123925	0.0143789	0.016227	0.018004	0.0201358	0.0222051	0.024193	0.0263582	0.0285832	0.0303235	0.032547	0.0345931	0.0366814	0.0384467	0.0400848	0.0421658	0.0440845	0.0459473	0.0477683	0.0495714	0.0513006	0.0529943	0.0546734	0.0566362	0.058273	0.0597794	0.061818	0.0631207	0.0646532	0.0665215	0.0672585	0.0683154	0.0698473	0.0714664	0.0731164	0.0747381	0.0756603
blcP 2 % GHB	0.0105528	0.0158538	0.021574	0.0272942	0.0332117	0.0388579	0.0438385	0.0492135	0.0537009	0.0584102	0.0625031	0.0672864	0.0706889	0.074264	0.0779378	0.0806006	0.0839785	0.0855811	0.088244	0.0909315	0.09283	0.0950491	0.096775	0.0986488	0.100054	0.101731	0.102766	0.104246	0.105306	0.107426	0.107944	0.108906	0.110114	0.112111	0.112727	0.113295	0.114725	0.116253	0.116968	0.118004	0.119385	0.119779	0.120272	0.121357	0.121653	0.123971	0.124538	0.125549	0.126387
blcP 2 % GHB	0.00446274	0.00554761	0.00670645	0.00855565	0.0108733	0.0135855	0.016914	0.0206125	0.0248533	0.0292174	0.0339021	0.0391291	0.0443316	0.0499778	0.0547118	0.0603087	0.0654372	0.0705656	0.0755708	0.0798116	0.0843483	0.0888851	0.0927807	0.0969969	0.100769	0.10432	0.107796	0.110903	0.113122	0.115859	0.119409	0.122195	0.124932	0.127398	0.129617	0.132058	0.134844	0.136644	0.13837	0.140441	0.142315	0.144386	0.145988	0.148281	0.149095	0.152226	0.15341	0.155432	0.156985
blcP 2 % GHB	0.00690369	0.00862962	0.0108487	0.0136595	0.0172099	0.0210563	0.0254204	0.0301543	0.035702	0.040929	0.0466492	0.0530105	0.0586074	0.0650427	0.0715519	0.0771488	0.0837566	0.0895015	0.0955668	0.101114	0.107007	0.112925	0.118004	0.123305	0.129124	0.133513	0.138246	0.142783	0.146851	0.151857	0.155259	0.159574	0.163174	0.167267	0.171187	0.174737	0.177869	0.182011	0.184822	0.187583	0.191183	0.194659	0.197002	0.199911	0.203363	0.206445	0.209207	0.212806	0.214458
blcP 2 % GHB negativ	0	0	0	0	0	0	0	0	0	0	0	0	0	0	0	0	0	0	0	0	0	0	0	0	0	0	0	0	0	0	0	0	0	0	0	0	0	0	0	0	0	0	0	0	0	0	0	0	0
Mittelwert	0.00730641	0.0100104	0.013043	0.0165031	0.0204316	0.0244999	0.0287243	0.0333268	0.0380854	0.0428522	0.0476848	0.053142	0.057876	0.0630948	0.0680671	0.072686	0.0777241	0.0818827	0.0864605	0.0906192	0.0947285	0.0989529	0.10252	0.106317	0.109982	0.113188	0.11627	0.119311	0.12176	0.125047	0.127538	0.130225	0.13274	0.135592	0.137844	0.14003	0.142479	0.144969	0.14672	0.148676	0.150961	0.152941	0.154421	0.156517	0.158037	0.160881	0.162385	0.164596	0.165943
Standardabweichung	0.00306493	0.00529003	0.00767287	0.00968755	0.0115124	0.0129834	0.0137629	0.014562	0.0145707	0.0146911	0.0143286	0.0140791	0.0131939	0.0122597	0.0119987	0.0108571	0.0106414	0.00999501	0.0101166	0.0106548	0.0114481	0.0124862	0.0135574	0.0147352	0.0165807	0.0176493	0.0191979	0.0205985	0.0220786	0.0235973	0.0246825	0.0262711	0.027378	0.0284761	0.0300855	0.0314877	0.0322571	0.0336601	0.0346889	0.0355132	0.0366718	0.0381663	0.0390536	0.0399193	0.0415825	0.0419128	0.043042	0.0443448	0.0447139
sfGFP lyophilize	0.618201	0.63943	0.659303	0.679299	0.701415	0.722126	0.741185	0.758667	0.776049	0.789363	0.802308	0.82546	0.842473	0.854184	0.871295	0.884018	0.891834	0.903126	0.911066	0.922038	0.931505	0.93725	0.948789	0.953523	0.961339	0.966468	0.972632	0.977119	0.984738	0.990483	1.00387	1.00353	1.00496	1.00757	1.01672	1.02461	1.0284	1.03011	1.03284	1.04147	1.04554	1.05158	1.0499	1.05602	1.05713	1.0663	1.07074	1.06988	1.07993
sfGFP fresh	1	0.990433	0.988091	0.987524	0.985675	0.981755	0.981582	0.978771	0.978993	0.975763	0.971867	0.97384	0.976207	0.975393	0.972977	0.969698	0.969106	0.968983	0.971991	0.971374	0.971473	0.968835	0.973865	0.974752	0.973914	0.973667	0.974925	0.973939	0.975911	0.975591	0.973002	0.974752	0.974432	0.979042	0.976059	0.97315	0.977957	0.976873	0.97956	0.979511	0.981656	0.976799	0.977736	0.980103	0.979757	0.981681	0.985379	0.986784	0.986661
[truncated: 33 more columns]

## Sheet: Fig 2B
Application: Tecan i-control				Tecan i-control , 1.10.4.0
Device: infinite 200				Serial number: 705007669				Serial number of connected stacker:
Firmware: V_2.12_04/10_InfiniTe (Apr 26 2010/11.30.08)				MAI, V_2.12_04/10_InfiniTe (Apr 26 2010/11.30.08)
Date:	29.07.2015
Time:	21:29:53
System				TECAN-PC
User				Tecan-PC\Tecan-user
Plate				Corning 384 Flat Bottom Black Polystyrol Catalog No.: 3655/3711 [COS384fb.pdfx]
Plate-ID (Stacker)
Movement				Move Plate Out
Custom Action				bitte platte reinstellen
Movement				Move Plate In
List of actions in this measurement script:
Kinetic
Shaking (Linear) Duration:				3	s
Shaking (Linear) Amplitude:				1	mm
Wait (Time)				00:00:08
Fluorescence
Wait (Time)				00:01:30
Label: sfgfp
Kinetic Measurement
Kinetic Cycles				110
Interval Time				Minimal
Mode				Fluorescence Top Reading
Excitation Wavelength				480	nm
Emission Wavelength				515	nm
Excitation Bandwidth				9	nm
Emission Bandwidth				20	nm
Gain				69	Manual
Number of Flashes				25
Integration Time				20	µs
Lag Time				0	µs
Settle Time				0	ms
Part of Plate				L10-N15
Start Time:	29.07.2015 21:30:12
Cycle Nr.	1	2	3	4	5	6	7	8	9	10	11	12	13	14	15	16	17	18	19	20	21	22	23	24	25	26	27	28	29	30	31	32	33	34	35	36	37	38	39	40	41	42	43	44	45	46	47	48	49
Time [s]	0	115.1	230.2	345.3	460.5	575.6	690.7	805.8	920.9	1036	1151.2	1266.3	1381.4	1496.5	1611.6	1726.7	1841.8	1957	2072.1	2187.2	2302.3	2417.4	2532.5	2647.6	2762.8	2877.9	2993	3108.1	3223.2	3338.3	3453.5	3568.6	3683.7	3798.8	3913.9	4029	4144.1	4259.3	4374.4	4489.5	4604.6	4719.7	4834.8	4949.9	5065.1	5180.2	5295.3	5410.4	5525.5
Temp. [°C]	37.2	37	37.2	37	37.2	37.2	36.9	37.2	37	37.2	37	37.2	37.4	37.3	37	37.4	37.2	37.4	37.2	37	36.9	37.3	37	37	36.7	36.7	37.1	37	37.1	37.4	36.7	37	37.2	37.1	37.4	37.1	37.1	37.3	37	37.2	37.1	37	37.2	37.2	37.2	37	37.3	37.2	36.9
GFP	46862	46610	46057	45508	44975	44536	44164	43814	43449	43010	42708	42485	42283	41938	41728	41598	41443	41301	41227	41069	40970	40824	40777	40634	40477	40448	40331	40231	40155	40131	40107	39959	39961	39767	39798	39867	39768	39731	39649	39668	39523	39646	39535	39359	39512	39421	39361	39433	39248
GFP	50427	49510	48567	47804	47108	46318	45852	45300	44766	44305	43916	43695	43270	42967	42643	42530	42272	42017	42004	41727	41589	41420	41181	41108	41050	40878	40798	40751	40635	40544	40467	40417	40318	40265	40168	40183	40174	40013	39829	39797	39745	39747	39619	39572	39549	39519	39439	39388	39305
sfGFP lysate	29269	28615	28117	27805	27676	27646	27923	28287	28007	27893	27720	27572	27442	27285	27130	27038	27029	26887	26845	26729	26566	26586	26496	26397	26332	26370	26276	26186	26105	26115	26061	26006	26018	26003	25942	25894	25897	25854	25837	25777	25701	25752	25657	25646	25734	25701	25637	25660	25543
sfGFP lysate	30665	29902	29305	29109	28967	28929	29007	29097	29038	29191	29163	28993	28819	28686	28526	28461	28258	28160	27931	27713	27668	27511	27443	27407	27341	27236	27112	27179	27119	26935	27022	26918	26826	26817	26829	26797	26799	26770	26692	26643	26664	26573	26563	26470	26592	26531	26433	26461	26414
negative control	91	84	80	76	76	70	65	65	63	61	60	57	56	55	58	55	54	53	53	53	53	53	49	49	50	50	52	49	50	49	51	50	49	50	49	47	51	50	48	49	49	46	48	47	47	48	47	46	48
nothing	39	35	34	35	35	35	35	34	34	35	32	33	33	36	34	35	35	32	35	34	34	35	34	34	35	36	34	36	34	38	36	34	35	34	34	34	35	36	34	34	35	34	36	37	35	34	35	35	34
T7-sfGFP 1	155	166	192	219	243	276	307	344	383	432	477	531	582	639	703	750	808	862	920	981	1035	1071	1142	1181	1218	1291	1331	1382	1430	1477	1517	1565	1615	1650	1695	1746	1762	1800	1845	1869	1901	1928	1967	1997	2016	2046	2067	2087	2107
T7-sfGFP 2	161	180	197	221	249	279	253	278	312	347	387	434	480	520	559	610	655	703	744	793	828	867	909	945	986	1020	1065	1095	1135	1173	1205	1240	1285	1315	1347	1377	1406	1433	1473	1498	1532	1553	1580	1599	1636	1658	1673	1698	1713
T7-sfGFP 3	119	130	146	166	196	218	253	285	319	358	400	445	488	537	584	626	676	720	761	809	852	887	934	969	1002	1044	1082	1128	1158	1193	1228	1271	1303	1337	1372	1402	1433	1460	1492	1510	1550	1577	1608	1633	1659	1678	1697	1717	1744
T7-UTR-sfGFP	635	915	1260	1667	2119	2616	3285	3935	4669	5456	6281	7157	7981	8876	9735	10493	11358	12181	12970	13655	14438	15164	15898	16636	17433	18206	18903	19539	20177	20832	21480	22166	23014	23513	24102	24690	25181	25722	26060	26529	27066	27614	27924	28299	28682	29080	29366	29536	29861
T7-UTR-sfGFP	408	546	730	945	1180	1456	1765	2169	2584	3072	3585	4158	4762	5358	5973	6582	7221	7848	8460	9129	9766	10350	11025	11618	12254	12890	13540	14127	14764	15392	15965	16553	17116	17718	18300	18884	19421	19938	20379	20895	21397	21817	22239	22641	23081	23454	23831	24084	24437
T7-UTR-sfGFP	609	853	1217	1646	2107	2640	3245	3947	3364	3885	4381	4936	5539	6156	6801	7413	8046	8735	9383	10008	10620	11293	11862	12506	13155	13742	14357	14955	15486	16071	16604	17233	17824	18313	18941	19419	19851	20284	20726	21112	21616	22011	22337	22727	22908	23189	23473	23621	23869
End Time:	30.07.2015 01:01:15
minus negative control
Cycle Nr.	1	2	3	4	5	6	7	8	9	10	11	12	13	14	15	16	17	18	19	20	21	22	23	24	25	26	27	28	29	30	31	32	33	34	35	36	37	38	39	40	41	42	43	44	45	46	47	48	49
Time [s]	0	115.1	230.2	345.3	460.5	575.6	690.7	805.8	920.9	1036	1151.2	1266.3	1381.4	1496.5	1611.6	1726.7	1841.8	1957	2072.1	2187.2	2302.3	2417.4	2532.5	2647.6	2762.8	2877.9	2993	3108.1	3223.2	3338.3	3453.5	3568.6	3683.7	3798.8	3913.9	4029	4144.1	4259.3	4374.4	4489.5	4604.6	4719.7	4834.8	4949.9	5065.1	5180.2	5295.3	5410.4	5525.5
Temp. [°C]	37.2	37	37.2	37	37.2	37.2	36.9	37.2	37	37.2	37	37.2	37.4	37.3	37	37.4	37.2	37.4	37.2	37	36.9	37.3	37	37	36.7	36.7	37.1	37	37.1	37.4	36.7	37	37.2	37.1	37.4	37.1	37.1	37.3	37	37.2	37.1	37	37.2	37.2	37.2	37	37.3	37.2	36.9
GFP	46862	46610	46057	45508	44975	44536	44164	43814	43449	43010	42708	42485	42283	41938	41728	41598	41443	41301	41227	41069	40970	40824	40777	40634	40477	40448	40331	40231	40155	40131	40107	39959	39961	39767	39798	39867	39768	39731	39649	39668	39523	39646	39535	39359	39512	39421	39361	39433	39248
GFP	50427	49510	48567	47804	47108	46318	45852	45300	44766	44305	43916	43695	43270	42967	42643	42530	42272	42017	42004	41727	41589	41420	41181	41108	41050	40878	40798	40751	40635	40544	40467	40417	40318	40265	40168	40183	40174	40013	39829	39797	39745	39747	39619	39572	39549	39519	39439	39388	39305
sfGFP lysate	29269	28615	28117	27805	27676	27646	27923	28287	28007	27893	27720	27572	27442	27285	27130	27038	27029	26887	26845	26729	26566	26586	26496	26397	26332	26370	26276	26186	26105	26115	26061	26006	26018	26003	25942	25894	25897	25854	25837	25777	25701	25752	25657	25646	25734	25701	25637	25660	25543
sfGFP lysate	30665	29902	29305	29109	28967	28929	29007	29097	29038	29191	29163	28993	28819	28686	28526	28461	28258	28160	27931	27713	27668	27511	27443	27407	27341	27236	27112	27179	27119	26935	27022	26918	26826	26817	26829	26797	26799	26770	26692	26643	26664	26573	26563	26470	26592	26531	26433	26461	26414
negative control	0	0	0	0	0	0	0	0	0	0	0	0	0	0	0	0	0	0	0	0	0	0	0	0	0	0	0	0	0	0	0	0	0	0	0	0	0	0	0	0	0	0	0	0	0	0	0	0	0
nothing	-52	-49	-46	-41	-41	-35	-30	-31	-29	-26	-28	-24	-23	-19	-24	-20	-19	-21	-18	-19	-19	-18	-15	-15	-15	-14	-18	-13	-16	-11	-15	-16	-14	-16	-15	-13	-16	-14	-14	-15	-14	-12	-12	-10	-12	-14	-12	-11	-14
T7-sfGFP 1	64	82	112	143	167	206	242	279	320	371	417	474	526	584	645	695	754	809	867	928	982	1018	1093	1132	1168	1241	1279	1333	1380	1428	1466	1515	1566	1600	1646	1699	1711	1750	1797	1820	1852	1882	1919	1950	1969	1998	2020	2041	2059
T7-sfGFP 2	70	96	117	145	173	209	188	213	249	286	327	377	424	465	501	555	601	650	691	740	775	814	860	896	936	970	1013	1046	1085	1124	1154	1190	1236	1265	1298	1330	1355	1383	1425	1449	1483	1507	1532	1552	1589	1610	1626	1652	1665
T7-sfGFP 3	28	46	66	90	120	148	188	220	256	297	340	388	432	482	526	571	622	667	708	756	799	834	885	920	952	994	1030	1079	1108	1144	1177	1221	1254	1287	1323	1355	1382	1410	1444	1461	1501	1531	1560	1586	1612	1630	1650	1671	1696
T7-UTR-sfGFP	544	831	1180	1591	2043	2546	3220	3870	4606	5395	6221	7100	7925	8821	9677	10438	11304	12128	12917	13602	14385	15111	15849	16587	17383	18156	18851	19490	20127	20783	21429	22116	22965	23463	24053	24643	25130	25672	26012	26480	27017	27568	27876	28252	28635	29032	29319	29490	29813
T7-UTR-sfGFP	317	462	650	869	1104	1386	1700	2104	2521	3011	3525	4101	4706	5303	5915	6527	7167	7795	8407	9076	9713	10297	10976	11569	12204	12840	13488	14078	14714	15343	15914	16503	17067	17668	18251	18837	19370	19888	20331	20846	21348	21771	22191	22594	23034	23406	23784	24038	24389
T7-UTR-sfGFP	518	769	1137	1570	2031	2570	3180	3882	3301	3824	4321	4879	5483	6101	6743	7358	7992	8682	9330	9955	10567	11240	11813	12457	13105	13692	14305	14906	15436	16022	16553	17183	17775	18263	18892	19372	19800	20234	20678	21063	21567	21965	22289	22680	22861	23141	23426	23575	23821
normalised on cell lysate with sfGFP (mean values thereof)
Cycle Nr.	1	2	3	4	5	6	7	8	9	10	11	12	13	14	15	16	17	18	19	20	21	22	23	24	25	26	27	28	29	30	31	32	33	34	35	36	37	38	39	40	41	42	43	44	45	46	47	48	49
Time [s]	0	115.1	230.2	345.3	460.5	575.6	690.7	805.8	920.9	1036	1151.2	1266.3	1381.4	1496.5	1611.6	1726.7	1841.8	1957	2072.1	2187.2	2302.3	2417.4	2532.5	2647.6	2762.8	2877.9	2993	3108.1	3223.2	3338.3	3453.5	3568.6	3683.7	3798.8	3913.9	4029	4144.1	4259.3	4374.4	4489.5	4604.6	4719.7	4834.8	4949.9	5065.1	5180.2	5295.3	5410.4	5525.5
Temp. [°C]	37.2	37	37.2	37	37.2	37.2	36.9	37.2	37	37.2	37	37.2	37.4	37.3	37	37.4	37.2	37.4	37.2	37	36.9	37.3	37	37	36.7	36.7	37.1	37	37.1	37.4	36.7	37	37.2	37.1	37.4	37.1	37.1	37.3	37	37.2	37.1	37	37.2	37.2	37.2	37	37.3	37.2	36.9
GFP	1.62327	1.60376	1.5788	1.55691	1.53641	1.5159	1.50192	1.48687	1.47187	1.45685	1.44532	1.43792	1.42745	1.41664	1.40773	1.40368	1.39679	1.39016	1.38871	1.38145	1.3775	1.37224	1.36747	1.36387	1.36028	1.35693	1.35364	1.35119	1.34798	1.34606	1.34438	1.34108	1.33946	1.33534	1.33423	1.33564	1.33383	1.33053	1.32609	1.32588	1.32259	1.32467	1.32069	1.31697	1.31913	1.31712	1.31478	1.31513	1.31066
sfGFP lysate	1	0.976357	0.958087	0.949611	0.94509	0.943955	0.949878	0.957453	0.951797	0.952448	0.949094	0.943788	0.938716	0.933877	0.928621	0.926002	0.922465	0.91846	0.913939	0.908366	0.904895	0.90261	0.899973	0.897721	0.895535	0.894417	0.89078	0.890396	0.888044	0.88514	0.885691	0.883038	0.881703	0.881303	0.880485	0.87915	0.879234	0.878033	0.876447	0.874629	0.873711	0.873044	0.871292	0.869557	0.87306	0.871492	0.868789	0.86964	0.866904
negative control
nothing
T7-sfGFP 1	0.00213568	0.00273634	0.00373744	0.00477192	0.0055728	0.00687423	0.00807555	0.00931024	0.0106784	0.0123803	0.0139153	0.0158174	0.0175526	0.0194881	0.0215237	0.0231922	0.025161	0.0269964	0.0289318	0.0309674	0.0327694	0.0339707	0.0364735	0.0377749	0.0389762	0.0414122	0.0426803	0.0444823	0.0460507	0.0476524	0.0489205	0.0505556	0.0522575	0.0533921	0.0549271	0.0566957	0.0570961	0.0583976	0.059966	0.0607335	0.0618013	0.0628024	0.0640371	0.0650716	0.0657056	0.0666733	0.0674075	0.0681083	0.0687089
T7-sfGFP 2	0.0023359	0.00320352	0.00390429	0.00483866	0.00577302	0.00697434	0.00627357	0.00710782	0.00830914	0.00954383	0.010912	0.0125805	0.0141489	0.0155171	0.0167184	0.0185204	0.0200554	0.0216905	0.0230587	0.0246938	0.0258618	0.0271632	0.0286982	0.0298996	0.0312344	0.0323689	0.0338039	0.0349051	0.0362065	0.0375079	0.038509	0.0397103	0.0412454	0.0422131	0.0433143	0.0443822	0.0452164	0.0461508	0.0475523	0.0483532	0.0494878	0.0502887	0.0511229	0.0517903	0.053025	0.0537258	0.0542597	0.0551273	0.0555611
T7-sfGFP 3	0.000934361	0.00153502	0.00220242	0.0030033	0.0040044	0.00493877	0.00627357	0.00734141	0.00854273	0.0099109	0.0113458	0.0129476	0.0144159	0.0160844	0.0175526	0.0190543	0.0207562	0.0222578	0.023626	0.0252278	0.0266627	0.0278306	0.0295325	0.0307004	0.0317683	0.0331698	0.0343711	0.0360063	0.036974	0.0381753	0.0392765	0.0407448	0.041846	0.0429472	0.0441486	0.0452164	0.0461174	0.0470518	0.0481863	0.0487536	0.0500884	0.0510895	0.0520573	0.0529249	0.0537925	0.0543932	0.0550606	0.0557613	0.0565956
T7-UTR-sfGFP	0.0181533	0.0277305	0.0393766	0.0530917	0.068175	0.0849601	0.107452	0.129142	0.153702	0.180031	0.207595	0.236927	0.264458	0.294357	0.322922	0.348316	0.377215	0.404712	0.431041	0.453899	0.480028	0.504255	0.528882	0.553509	0.580071	0.605866	0.629059	0.650382	0.671639	0.69353	0.715087	0.738012	0.766343	0.782961	0.80265	0.822338	0.838589	0.856676	0.868021	0.883639	0.901558	0.919945	0.930223	0.94277	0.955551	0.968799	0.978376	0.984082	0.994861
T7-UTR-sfGFP	0.0105783	0.015417	0.0216905	0.0289986	0.0368405	0.0462509	0.0567291	0.0702106	0.0841259	0.100477	0.117629	0.136851	0.157039	0.176961	0.197384	0.217806	0.239163	0.260119	0.280542	0.302866	0.324123	0.343611	0.36627	0.386058	0.407248	0.428471	0.450095	0.469783	0.491007	0.511997	0.531051	0.550706	0.569526	0.589582	0.609037	0.628591	0.646378	0.663663	0.678446	0.695632	0.712384	0.726499	0.740515	0.753963	0.768646	0.781059	0.793673	0.802149	0.813862
T7-UTR-sfGFP	0.0172857	0.0256616	0.0379417	0.052391	0.0677746	0.085761	0.106117	0.129542	0.110155	0.127607	0.144192	0.162812	0.182968	0.203591	0.225014	0.245537	0.266693	0.289719	0.311342	0.332199	0.352621	0.375079	0.3942	0.415691	0.437314	0.456903	0.477358	0.497414	0.5151	0.534655	0.552374	0.573397	0.593152	0.609437	0.630427	0.646444	0.660727	0.675209	0.690026	0.702873	0.719692	0.732973	0.743785	0.756833	0.762872	0.772216	0.781727	0.786699	0.794908
means of normalized values
time [min]	0	1.91833	3.83667	5.755	7.675	9.59333	11.5117	13.43	15.3483	17.2667	19.1867	21.105	23.0233	24.9417	26.86	28.7783	30.6967	32.6167	34.535	36.4533	38.3717	40.29	42.2083	44.1267	46.0467	47.965	49.8833	51.8017	53.72	55.6383	57.5583	59.4767	61.395	63.3133	65.2317	67.15	69.0683	70.9883	72.9067	74.825	76.7433	78.6617	80.58	82.4983	84.4183	86.3367	88.255	90.1733	92.0917
PT7-sfGFP	0.00180198	0.00249163	0.00328139	0.00420463	0.00511674	0.00626244	0.00687423	0.00791982	0.00917676	0.0106117	0.0120577	0.0137818	0.0153725	0.0170298	0.0185982	0.0202556	0.0219909	0.0236482	0.0252055	0.026963	0.0284313	0.0296548	0.0315681	0.0327916	0.0339929	0.0356503	0.0369518	0.0384645	0.0397437	0.0411119	0.0422353	0.0436703	0.0451163	0.0461841	0.0474633	0.0487648	0.0494766	0.0505334	0.0519015	0.0526134	0.0537925	0.0547269	0.0557391	0.0565956	0.0575077	0.0582641	0.0589092	0.0596656	0.0602885
PT7-UTR-sfGFP	0.0153391	0.0229363	0.033003	0.0448271	0.0575967	0.072324	0.0900991	0.109632	0.115994	0.136039	0.156472	0.178863	0.201488	0.22497	0.24844	0.270553	0.294357	0.318183	0.340975	0.362988	0.385591	0.407648	0.429784	0.451752	0.474878	0.49708	0.518837	0.539193	0.559249	0.58006	0.599504	0.620705	0.643007	0.66066	0.680704	0.699125	0.715231	0.731849	0.745498	0.760715	0.777878	0.793139	0.804841	0.817855	0.829023	0.840691	0.851259	0.857643	0.867877
Standard deviation
T7-sfGFP	0.000758022	0.000860749	0.000938128	0.00104091	0.000968498	0.00114743	0.00104037	0.00120979	0.0013057	0.00154262	0.00162328	0.00177239	0.0018928	0.00214773	0.00256761	0.00255711	0.0027677	0.0029134	0.00323953	0.00347818	0.00377819	0.00375251	0.00426863	0.00433417	0.00432388	0.00500599	0.00496915	0.00524051	0.00547543	0.00567408	0.0058022	0.00598528	0.00619174	0.00625303	0.00647726	0.00688106	0.00661403	0.00682549	0.00699119	0.00703501	0.00694233	0.00700509	0.00720146	0.00736231	0.00710996	0.00729027	0.00737058	0.00731839	0.00731058
T7-UTR-sfGFP	0.00414573	0.00659363	0.0098231	0.0137124	0.0179765	0.0225835	0.028907	0.0341403	0.035154	0.0404417	0.0462229	0.0519333	0.0560528	0.0615487	0.0659661	0.0687575	0.0730653	0.0763834	0.079505	0.0800857	0.083017	0.0851301	0.0869501	0.0893605	0.0923323	0.0952782	0.0964228	0.0972785	0.0980755	0.0989182	0.100664	0.102222	0.107463	0.10638	0.106148	0.107079	0.107072	0.108257	0.106266	0.106517	0.107173	0.109865	0.108597	0.108189	0.109615	0.111032	0.110249	0.109772	0.110379
[truncated: 61 more columns]

## Sheet: Fig 2A
	in vivo characterization of 5'UTR
							2.
1.raw data Tecan, OD								mean values of biological replicates (determined from technical replicates)						4. combined and normalized on OD600
		3x technical replicates TECAN
					Mittelwerte									time after induction	T7p-te-5'-UTR-sfGFP		T7p-sfGFP
biological replicates	4 h UTR sfGFP	89	89	90	89.3333								Zeitangabe bezieht sich auf "nach Induktion"	2 h	44.0912	6.44502	13.5428	1.83914
	4 h UTR sfGFP	85	85	86	85.3333			time (h)	4	6	8			4 h	1170.19	254.674	112.424	9.55726
	4 h UTR sfGFP	111	112	110	111			UTR-sfGFP	95.2222	4314.89	9593.67			6 h	1766.46	319.586	441.887	54.7827
	4 h sfGFP	32	34	32	32.6667			sfGFP	29.8889	355.333	1612.89
	4 h sfGFP	28	30	27	28.3333									mean of fluorescence / mean of OD600
	4 h sfGFP	30	28	28	28.6667			corresponding standard deviation biological replicates						Error by Gaussian error propagation. Example given for the first value:
	6h UTR sfGFP	3807	3827	3826	3820								2h UTR:	95.2222	13.8096	2.15967	0.0395264
	6h UTR sfGFP	5373	5376	5360	5369.67									44.0912		6.44502
	6h UTR sfGFP	3761	3752	3752	3755			time (h)	4	6	8
	6h sfGFP	360	360	363	361			UTR-sfGFP	13.8096	914.042	1453.51
	6h sfGFP	380	377	377	378			sfGFP	2.41139	25.9679	168.715
	6h sfGFP	328	326	327	327
	8h UTR sfGFP	8858	8875	8782	8838.33
	8h UTR sfGFP	11339	11275	11194	11269.3		3.	OD-values processed (means and standard deviations)
	8h UTR sfGFP	8675	8641	8704	8673.33			means	time (h)	2	4	6	8
	8h sfGFP	1789	1800	1783	1790.67
	8h sfGFP	1457	1453	1455	1455
	8h sfGFP	1587	1601	1591	1593				UTR-sfGFP	0.912333	2.15967	3.68733	5.431
									sfGFP	1.05433	2.207	3.16067	3.65
OD600-values, raw data, triplicates		2h (induction)	4h	6h	8h
UTR-sfGFP		0.853	2.17	3.84	6.051			standard deviations
		0.962	2.116	3.483	5.13
		0.922	2.193	3.739	5.112				UTR-sfGFP	0.0551392	0.0395264	0.184023	0.537011
sfGFP		1.144	2.482	3.042	3.479				sfGFP	0.080575	0.241091	0.137267	0.242872
		1.031	2.107	3.129	3.543
		0.988	2.032	3.311	3.928
Tecan protocol:
Application: Tecan i-control				Tecan i-control , 1.10.4.0
Device: infinite 200				Serial number: 705007669				Serial number of connected stacker:
Firmware: V_2.12_04/10_InfiniTe (Apr 26 2010/11.30.08)				MAI, V_2.12_04/10_InfiniTe (Apr 26 2010/11.30.08)
Date:	26.08.2015
Time:	22:35:38
System				TECAN-PC
User				Tecan-PC\Tecan-user
Plate				Greiner 96 Flat Bottom Black Polystyrol [GRE96fb_chimney.pdfx]
Plate-ID (Stacker)
List of actions in this measurement script:
Kinetic
Shaking (Linear) Duration:				3	s
Shaking (Linear) Amplitude:				1	mm
Fluorescence
Label: sfgfp cycle
Kinetic Measurement
Kinetic Cycles				3
Interval Time				Minimal
Mode				Fluorescence Top Reading
Excitation Wavelength				480	nm
Emission Wavelength				515	nm
Excitation Bandwidth				9	nm
Emission Bandwidth				20	nm
Gain				55	Manual
Number of Flashes				25
Integration Time				20	µs
Lag Time				0	µs
Settle Time				0	ms
Part of Plate				E1-F4; F5-F12; G1-H12
Start Time:	26.08.2015 22:35:42

## Sheet: S2 Figure
Application: Tecan i-control				Tecan i-control , 1.10.4.0
Device: infinite 200				Serial number: 705007669				Serial number of connected stacker:
Firmware: V_2.12_04/10_InfiniTe (Apr 26 2010/11.30.08)				MAI, V_2.12_04/10_InfiniTe (Apr 26 2010/11.30.08)
Date:	25.08.2015
Time:	19:54:26
System				TECAN-PC
User				Tecan-PC\Tecan-user
Plate				Corning 384 Flat Bottom Black Polystyrol Catalog No.: 3655/3711 [COS384fb.pdfx]
Plate-ID (Stacker)
Movement				Move Plate Out
Custom Action				bitte platte reinstellen
Movement				Move Plate In
List of actions in this measurement script:
Kinetic
Shaking (Linear) Duration:				3	s
Shaking (Linear) Amplitude:				1	mm
Wait (Time)				00:00:08
Fluorescence
Wait (Time)				00:01:30
Label: sfgfp
Kinetic Measurement
Kinetic Cycles				80
Interval Time				Minimal
Mode				Fluorescence Top Reading
Excitation Wavelength				480	nm
Emission Wavelength				515	nm
Excitation Bandwidth				9	nm
Emission Bandwidth				20	nm
Gain				70	Manual
Number of Flashes				25
Integration Time				20	µs
Lag Time				0	µs
Settle Time				0	ms
Part of Plate				M14-O22
Start Time:	25.08.2015 19:54:39
Cycle Nr.	1	2	3	4	5	6	7	8	9	10	11	12	13	14	15	16	17	18	19	20	21	22	23	24	25	26	27	28	29	30	31	32	33	34	35	36	37	38	39	40	41	42	43	44	45	46	47	48	49
Time [s]	0	121.5	242.9	364.4	485.8	607.3	728.8	850.2	971.7	1093.2	1214.6	1336.1	1457.5	1579	1700.5	1821.9	1943.4	2064.8	2186.3	2307.8	2429.2	2550.7	2672.1	2793.6	2915.1	3036.5	3158	3279.5	3400.9	3522.4	3643.8	3765.3	3886.8	4008.2	4129.7	4251.1	4372.6	4494.1	4615.5	4737	4858.4	4979.9	5101.4	5222.8	5344.3	5465.8	5587.2	5708.7	5830.1
Temp. [°C]	37.3	36.9	36.8	37.3	37.1	37	37.1	37.1	37.1	36.9	36.7	37.2	37.2	37.4	37.2	36.7	37.2	37.3	36.7	37.2	37.3	37.2	36.8	37.4	37.2	37.2	36.7	37.3	37.4	37	36.6	37	37	37.1	37.1	37.2	37.1	37.1	37	37.1	37.2	36.8	37.1	37.1	37.1	37.1	37.3	37.2	37.2
GFP	48048	47233	46350	45435	44449	43698	42942	42341	41999	41656	41322	40915	40797	40496	40212	40139	39848	39664	39637	39428	39274	39179	39060	38875	38844	38803	38741	38653	38546	38545	38439	38431	38370	38262	38268	38140	37991	37766	37713	37426	37316	37161	37050	36887	36661	36598	36536	36394	36254
sfGFP lysate	27427	26882	26508	26189	25903	25646	25447	25335	25197	25140	25041	24941	24915	24825	24791	24717	24737	24685	24664	24544	24582	24586	24560	24430	24447	24382	24405	24362	24325	24290	24241	24130	24157	24089	24052	23999	23934	23987	23945	23873	23967	23826	23770	23780	23760	23670	23647	23700	23606
negativ	76	74	71	67	65	63	60	61	57	54	54	52	48	48	47	45	45	44	40	42	42	42	41	40	41	40	40	42	40	42	44	43	44	44	42	42	44	41	44	42	44	42	43	42	42	43	43	42	41
with RraA	137	174	248	376	567	844	1238	1755	2396	3170	4062	5023	6082	7162	8246	9422	10509	11633	12775	13825	14891	15882	16938	17654	18599	17178	17901	18435	18952	19446	19924	20394	20876	21282	21737	22106	22471	22839	23134	23514	23838	24051	24305	24496	24768	24956	25143	25397	25510
with RraA	128	176	251	391	482	662	907	1267	1696	2255	2880	3596	4380	5232	6094	7037	7907	8826	9775	10775	11680	12575	13472	14208	15055	15876	16614	17300	17969	18594	19207	19748	20296	20753	21271	21678	22200	22545	22967	23342	23676	23941	24277	24542	24862	24971	25300	25448	25650
with RraA	107	132	178	255	376	557	825	1184	1654	2237	2895	3656	4478	5313	6232	7155	8101	9037	10071	11058	12000	12979	13907	14716	15631	16448	17271	17946	18741	19369	19989	20675	21146	21728	22251	22713	23207	23700	24075	24553	24847	25280	25498	25796	26130	26381	26558	26951	27033
HEPES	233	311	432	604	835	1158	1572	2104	2741	3482	4301	5199	6160	7133	8121	9147	10217	11134	12183	13096	13913	14728	15619	16252	16831	17416	17800	18308	18628	18884	19136	19375	19565	19747	19761	19865	19796	19988	20146	20017	20106	20083	20145	20037	20102	20098	20082	19998	20035
HEPES	252	365	517	727	1014	1414	1911	2545	3264	4071	4957	5880	6809	7792	8723	9666	10600	11510	12465	13489	14237	15045	15783	16433	17091	17611	18052	18436	18848	19085	19324	19503	19772	19941	20122	20296	20254	20477	20427	20508	20489	20573	20602	20606	20553	20584	20477	20469	20471
HEPES	180	240	334	470	661	923	1255	1697	2222	2829	3544	4316	5127	5996	6882	7765	8671	9584	10488	11378	12110	12904	13631	14231	14904	15367	15774	16253	16648	16891	17155	17351	17551	17680	17931	18003	18033	18180	18286	18291	18317	18352	18421	18301	18429	18404	18381	18449	18439
H2O	155	213	285	402	553	750	1035	1391	1819	2344	2950	3572	4244	4964	5667	6391	7152	7888	8629	9384	10035	10658	11236	11777	12312	12763	13209	13484	13834	14062	14301	14549	14670	14826	14942	15020	15169	15289	15423	15391	15500	15563	15556	15603	15656	15728	15701	15793	15780
H2O	222	311	455	646	926	1287	1776	2383	3109	3909	4805	5763	6749	7709	8731	9714	10692	11636	12628	13473	14216	15049	15772	16357	16949	17339	17752	18258	18530	18815	18958	19064	19260	19371	19444	19545	19532	19752	19793	19787	19850	19786	19760	19740	19811	19880	19795	19766	19826
H2O	192	264	387	558	604	829	1101	1448	1897	2404	2997	3623	4296	4970	5749	6555	7331	8075	8815	9507	10095	10720	11345	11833	12350	12738	13074	13455	13736	13960	14185	14342	14570	14666	14806	14988	15033	15070	15153	15256	15350	15378	15402	15460	15439	15531	15559	15561	15576
End Time:	25.08.2015 22:36:36
minus negativ
GFP	47972	47159	46279	45368	44384	43635	42882	42280	41942	41602	41268	40863	40749	40448	40165	40094	39803	39620	39597	39386	39232	39137	39019	38835	38803	38763	38701	38611	38506	38503	38395	38388	38326	38218	38226	38098	37947	37725	37669	37384	37272	37119	37007	36845	36619	36555	36493	36352	36213
sfGFP lysate	27351	26808	26437	26122	25838	25583	25387	25274	25140	25086	24987	24889	24867	24777	24744	24672	24692	24641	24624	24502	24540	24544	24519	24390	24406	24342	24365	24320	24285	24248	24197	24087	24113	24045	24010	23957	23890	23946	23901	23831	23923	23784	23727	23738	23718	23627	23604	23658	23565
negativ	0	0	0	0	0	0	0	0	0	0	0	0	0	0	0	0	0	0	0	0	0	0	0	0	0	0	0	0	0	0	0	0	0	0	0	0	0	0	0	0	0	0	0	0	0	0	0	0	0
with RraA	61	100	177	309	502	781	1178	1694	2339	3116	4008	4971	6034	7114	8199	9377	10464	11589	12735	13783	14849	15840	16897	17614	18558	17138	17861	18393	18912	19404	19880	20351	20832	21238	21695	22064	22427	22798	23090	23472	23794	24009	24262	24454	24726	24913	25100	25355	25469
with RraA	52	102	180	324	417	599	847	1206	1639	2201	2826	3544	4332	5184	6047	6992	7862	8782	9735	10733	11638	12533	13431	14168	15014	15836	16574	17258	17929	18552	19163	19705	20252	20709	21229	21636	22156	22504	22923	23300	23632	23899	24234	24500	24820	24928	25257	25406	25609
with RraA	31	58	107	188	311	494	765	1123	1597	2183	2841	3604	4430	5265	6185	7110	8056	8993	10031	11016	11958	12937	13866	14676	15590	16408	17231	17904	18701	19327	19945	20632	21102	21684	22209	22671	23163	23659	24031	24511	24803	25238	25455	25754	26088	26338	26515	26909	26992
HEPES	157	237	361	537	770	1095	1512	2043	2684	3428	4247	5147	6112	7085	8074	9102	10172	11090	12143	13054	13871	14686	15578	16212	16790	17376	17760	18266	18588	18842	19092	19332	19521	19703	19719	19823	19752	19947	20102	19975	20062	20041	20102	19995	20060	20055	20039	19956	19994
HEPES	176	291	446	660	949	1351	1851	2484	3207	4017	4903	5828	6761	7744	8676	9621	10555	11466	12425	13447	14195	15003	15742	16393	17050	17571	18012	18394	18808	19043	19280	19460	19728	19897	20080	20254	20210	20436	20383	20466	20445	20531	20559	20564	20511	20541	20434	20427	20430
HEPES	104	166	263	403	596	860	1195	1636	2165	2775	3490	4264	5079	5948	6835	7720	8626	9540	10448	11336	12068	12862	13590	14191	14863	15327	15734	16211	16608	16849	17111	17308	17507	17636	17889	17961	17989	18139	18242	18249	18273	18310	18378	18259	18387	18361	18338	18407	18398
H2O	79	139	214	335	488	687	975	1330	1762	2290	2896	3520	4196	4916	5620	6346	7107	7844	8589	9342	9993	10616	11195	11737	12271	12723	13169	13442	13794	14020	14257	14506	14626	14782	14900	14978	15125	15248	15379	15349	15456	15521	15513	15561	15614	15685	15658	15751	15739
H2O	146	237	384	579	861	1224	1716	2322	3052	3855	4751	5711	6701	7661	8684	9669	10647	11592	12588	13431	14174	15007	15731	16317	16908	17299	17712	18216	18490	18773	18914	19021	19216	19327	19402	19503	19488	19711	19749	19745	19806	19744	19717	19698	19769	19837	19752	19724	19785
H2O	116	190	316	491	539	766	1041	1387	1840	2350	2943	3571	4248	4922	5702	6510	7286	8031	8775	9465	10053	10678	11304	11793	12309	12698	13034	13413	13696	13918	14141	14299	14526	14622	14764	14946	14989	15029	15109	15214	15306	15336	15359	15418	15397	15488	15516	15519	15535
normalized
GFP	1.75394	1.72421	1.69204	1.65873	1.62276	1.59537	1.56784	1.54583	1.53347	1.52104	1.50883	1.49402	1.48985	1.47885	1.4685	1.46591	1.45527	1.44858	1.44774	1.44002	1.43439	1.43092	1.4266	1.41987	1.4187	1.41724	1.41498	1.41169	1.40785	1.40774	1.40379	1.40353	1.40127	1.39732	1.39761	1.39293	1.38741	1.37929	1.37724	1.36682	1.36273	1.35714	1.35304	1.34712	1.33885	1.33651	1.33425	1.32909	1.32401
sfGFP lysate	1	0.980147	0.966583	0.955066	0.944682	0.935359	0.928193	0.924061	0.919162	0.917188	0.913568	0.909985	0.909181	0.90589	0.904684	0.902051	0.902782	0.900918	0.900296	0.895836	0.897225	0.897371	0.896457	0.891741	0.892326	0.889986	0.890827	0.889181	0.887902	0.886549	0.884684	0.880662	0.881613	0.879127	0.877847	0.875909	0.87346	0.875507	0.873862	0.871303	0.874666	0.869584	0.8675	0.867902	0.867171	0.863844	0.863003	0.864978	0.861577
	0	0	0	0	0	0	0	0	0	0	0	0	0	0	0	0	0	0	0	0	0	0	0	0	0	0	0	0	0	0	0	0	0	0	0	0	0	0	0	0	0	0	0	0	0	0	0	0	0
with RraA	0.00223027	0.00365617	0.00647143	0.0112976	0.018354	0.0285547	0.0430697	0.0619356	0.0855179	0.113926	0.146539	0.181748	0.220614	0.2601	0.29977	0.342839	0.382582	0.423714	0.465614	0.50393	0.542905	0.579138	0.617784	0.643998	0.678513	0.626595	0.653029	0.67248	0.691456	0.709444	0.726847	0.744068	0.761654	0.776498	0.793207	0.806698	0.81997	0.833534	0.84421	0.858177	0.86995	0.877811	0.887061	0.894081	0.904025	0.910862	0.9177	0.927023	0.931191
with RraA	0.00190121	0.0037293	0.00658111	0.011846	0.0152462	0.0219005	0.0309678	0.0440935	0.0599247	0.0804724	0.103323	0.129575	0.158385	0.189536	0.221089	0.25564	0.287448	0.321085	0.355928	0.392417	0.425505	0.458228	0.491061	0.518007	0.548938	0.578992	0.605974	0.630982	0.655515	0.678293	0.700633	0.720449	0.740448	0.757157	0.776169	0.79105	0.810062	0.822785	0.838105	0.851888	0.864027	0.873789	0.886037	0.895762	0.907462	0.911411	0.92344	0.928887	0.936309
with RraA	0.00113341	0.00212058	0.00391211	0.00687361	0.0113707	0.0180615	0.0279697	0.0410588	0.0583891	0.0798143	0.103872	0.131768	0.161968	0.192498	0.226134	0.259954	0.294541	0.3288	0.366751	0.402764	0.437205	0.472999	0.506965	0.53658	0.569997	0.599905	0.629995	0.654601	0.683741	0.706629	0.729224	0.754342	0.771526	0.792805	0.812	0.828891	0.846879	0.865014	0.878615	0.896165	0.906841	0.922745	0.930679	0.941611	0.953823	0.962963	0.969434	0.98384	0.986874
HEPES	0.00574019	0.00866513	0.0131988	0.0196337	0.0281525	0.0400351	0.0552813	0.0746956	0.0981317	0.125334	0.155278	0.188183	0.223465	0.25904	0.295199	0.332785	0.371906	0.40547	0.443969	0.477277	0.507148	0.536946	0.569559	0.592739	0.613872	0.635297	0.649336	0.667837	0.67961	0.688896	0.698037	0.706811	0.713722	0.720376	0.720961	0.724763	0.722167	0.729297	0.734964	0.730321	0.733502	0.732734	0.734964	0.731052	0.733428	0.733246	0.732661	0.729626	0.731015
HEPES	0.00643487	0.0106395	0.0163065	0.0241307	0.0346971	0.0493949	0.0676758	0.0908193	0.117253	0.146868	0.179262	0.213082	0.247194	0.283134	0.31721	0.35176	0.385909	0.419217	0.45428	0.491646	0.518994	0.548536	0.575555	0.599357	0.623378	0.642426	0.65855	0.672517	0.687653	0.696245	0.70491	0.711491	0.72129	0.727469	0.73416	0.740521	0.738913	0.747176	0.745238	0.748272	0.747505	0.750649	0.751673	0.751856	0.749918	0.751015	0.747102	0.746847	0.746956
HEPES	0.00380242	0.00606925	0.00961574	0.0147344	0.0217908	0.0314431	0.0436913	0.059815	0.0791562	0.101459	0.1276	0.155899	0.185697	0.217469	0.249899	0.282257	0.315382	0.348799	0.381997	0.414464	0.441227	0.470257	0.496874	0.518848	0.543417	0.560382	0.575262	0.592702	0.607217	0.616029	0.625608	0.632811	0.640086	0.644803	0.654053	0.656685	0.657709	0.663193	0.666959	0.667215	0.668093	0.669445	0.671932	0.667581	0.672261	0.67131	0.670469	0.672992	0.672663
H2O	0.00288838	0.00508208	0.00782421	0.0122482	0.0178421	0.0251179	0.0356477	0.0486271	0.0644218	0.0837264	0.105883	0.128697	0.153413	0.179737	0.205477	0.232021	0.259844	0.28679	0.314029	0.34156	0.365361	0.388139	0.409309	0.429125	0.448649	0.465175	0.481481	0.491463	0.504333	0.512596	0.521261	0.530365	0.534752	0.540456	0.54477	0.547622	0.552996	0.557493	0.562283	0.561186	0.565098	0.567475	0.567182	0.568937	0.570875	0.573471	0.572484	0.575884	0.575445
H2O	0.00533801	0.00866513	0.0140397	0.0211692	0.0314797	0.0447516	0.0627399	0.0848963	0.111586	0.140945	0.173705	0.208804	0.245	0.280099	0.317502	0.353515	0.389273	0.423824	0.460239	0.491061	0.518226	0.548682	0.575153	0.596578	0.618186	0.632481	0.647581	0.666009	0.676026	0.686373	0.691529	0.695441	0.70257	0.706629	0.709371	0.713064	0.712515	0.720668	0.722058	0.721911	0.724142	0.721875	0.720888	0.720193	0.722789	0.725275	0.722167	0.721144	0.723374
H2O	0.00424116	0.00694673	0.0115535	0.0179518	0.0197068	0.0280063	0.0380608	0.0507111	0.0672736	0.0859201	0.107601	0.130562	0.155314	0.179957	0.208475	0.238017	0.266389	0.293627	0.320829	0.346057	0.367555	0.390406	0.413294	0.431173	0.450038	0.464261	0.476546	0.490403	0.50075	0.508866	0.517019	0.522796	0.531096	0.534606	0.539797	0.546452	0.548024	0.549486	0.552411	0.55625	0.559614	0.560711	0.561552	0.563709	0.562941	0.566268	0.567292	0.567402	0.567987
means
Time [s]	0	121.5	242.9	364.4	485.8	607.3	728.8	850.2	971.7	1093.2	1214.6	1336.1	1457.5	1579	1700.5	1821.9	1943.4	2064.8	2186.3	2307.8	2429.2	2550.7	2672.1	2793.6	2915.1	3036.5	3158	3279.5	3400.9	3522.4	3643.8	3765.3	3886.8	4008.2	4129.7	4251.1	4372.6	4494.1	4615.5	4737	4858.4	4979.9	5101.4	5222.8	5344.3	5465.8	5587.2	5708.7	5830.1
time (min)	0	2.025	4.04833	6.07333	8.09667	10.1217	12.1467	14.17	16.195	18.22	20.2433	22.2683	24.2917	26.3167	28.3417	30.365	32.39	34.4133	36.4383	38.4633	40.4867	42.5117	44.535	46.56	48.585	50.6083	52.6333	54.6583	56.6817	58.7067	60.73	62.755	64.78	66.8033	68.8283	70.8517	72.8767	74.9017	76.925	78.95	80.9733	82.9983	85.0233	87.0467	89.0717	91.0967	93.12	95.145	97.1683
with RraA	0.00175496	0.00316868	0.00565488	0.0100057	0.0149903	0.0228389	0.0340024	0.0490293	0.0679439	0.0914043	0.117912	0.147697	0.180322	0.214045	0.248998	0.286144	0.321524	0.357866	0.396098	0.433037	0.468539	0.503455	0.538603	0.566195	0.599149	0.601831	0.629666	0.652688	0.676904	0.698122	0.718901	0.73962	0.757876	0.775487	0.793792	0.80888	0.825637	0.840445	0.853643	0.868743	0.880273	0.891448	0.901259	0.910485	0.92177	0.928412	0.936858	0.946583	0.951458
with additional buffer only	0.00532583	0.00845795	0.0130404	0.0194996	0.0282135	0.040291	0.0555495	0.07511	0.0981804	0.124554	0.154047	0.185721	0.218785	0.253214	0.287436	0.322267	0.357732	0.391162	0.426749	0.461129	0.489123	0.518579	0.547329	0.570314	0.593555	0.612702	0.627716	0.644352	0.65816	0.667057	0.676185	0.683704	0.691699	0.697549	0.703058	0.707323	0.706263	0.713222	0.71572	0.715269	0.716366	0.717609	0.719523	0.716829	0.718536	0.718523	0.716744	0.716488	0.716878
with water instead of buffer	0.00415585	0.00689798	0.0111391	0.0171231	0.0230095	0.0326253	0.0454828	0.0614115	0.0810939	0.103531	0.129063	0.156021	0.184576	0.213265	0.243818	0.274518	0.305169	0.334747	0.365032	0.392892	0.417048	0.442409	0.465918	0.485625	0.505624	0.520639	0.535203	0.549291	0.56037	0.569278	0.576603	0.582867	0.589473	0.593897	0.597979	0.602379	0.604512	0.609216	0.612251	0.613116	0.616285	0.616687	0.616541	0.617613	0.618868	0.621671	0.620648	0.621476	0.622269
standard deviation
with RraA	0.000562861	0.00090842	0.00151028	0.00272632	0.00349867	0.00530918	0.00799432	0.0112797	0.0152389	0.0195074	0.024794	0.0295096	0.034939	0.0399128	0.0440422	0.0491467	0.0529967	0.0571561	0.0604454	0.0616129	0.0646685	0.065958	0.0690319	0.0680167	0.0695326	0.02386	0.0235292	0.0208148	0.0189204	0.0172297	0.0158657	0.0173787	0.0158795	0.0178454	0.0179224	0.0190148	0.0190518	0.0219461	0.0218405	0.0239548	0.0231985	0.0271784	0.0254836	0.0269692	0.0278114	0.0299232	0.0283577	0.0322785	0.0307779
HEPES	0.00136426	0.00229214	0.00334821	0.00469962	0.00645336	0.00897864	0.0119945	0.0155063	0.0190487	0.0227149	0.0258529	0.0286707	0.0310144	0.0332178	0.03432	0.0359258	0.0373391	0.0373257	0.0390974	0.0410467	0.0418998	0.0422478	0.0437982	0.0446941	0.0436804	0.0454503	0.0456594	0.044791	0.0443006	0.044344	0.0439356	0.0441375	0.044858	0.0458172	0.0429495	0.044556	0.0428744	0.0442387	0.0425397	0.0425732	0.0423885	0.0426622	0.0420534	0.0439007	0.0409146	0.0418421	0.0407207	0.0386404	0.0391123
H2O	0.00122704	0.00179202	0.0031284	0.0045179	0.00739436	0.0106005	0.0149937	0.0203651	0.0264457	0.0324208	0.0386705	0.0457209	0.0523377	0.0578808	0.0638299	0.0684797	0.0729098	0.0772183	0.0825216	0.0850459	0.08763	0.0920419	0.0946206	0.0960933	0.0974835	0.0968594	0.097354	0.101081	0.100178	0.101424	0.0995512	0.097565	0.0979625	0.0976726	0.0964998	0.0958574	0.0935667	0.0966036	0.0952237	0.094252	0.0934472	0.0911583	0.0904112	0.0888754	0.0900853	0.0897957	0.087957	0.0864185	0.0876392
[truncated: 31 more columns]

## Sheet: Fig 4
Application: Tecan i-control				Tecan i-control , 1.10.4.0
Device: infinite 200				Serial number: 705007669				Serial number of connected stacker:
Firmware: V_2.12_04/10_InfiniTe (Apr 26 2010/11.30.08)				MAI, V_2.12_04/10_InfiniTe (Apr 26 2010/11.30.08)
Date:	18.08.2015
Time:	00:26:53
System				TECAN-PC
User				Tecan-PC\Tecan-user
Plate				Greiner 96 Flat Bottom Black Polystyrol [GRE96fb_chimney.pdfx]
Plate-ID (Stacker)
Movement				Move Plate Out
Custom Action				bitte platte reinstellen
Movement				Move Plate In
Shaking (Linear) Duration:				9	s
Shaking (Linear) Amplitude:				1	mm
List of actions in this measurement script:
Kinetic
Shaking (Linear) Duration:				5	s
Shaking (Linear) Amplitude:				1	mm
Wait (Time)				00:00:08
Fluorescence
Wait (Time)				00:01:00
Label: sfGFP
Kinetic Measurement
Kinetic Cycles				85
Interval Time				Minimal
Mode				Fluorescence Top Reading
Excitation Wavelength				480	nm
Emission Wavelength				515	nm
Excitation Bandwidth				9	nm
Emission Bandwidth				20	nm
Gain				55	Calculated From: E8 (100%)
Number of Flashes				25
Integration Time				20	µs
Lag Time				0	µs
Settle Time				0	ms
Part of Plate				E8-E12; F5-F12
Start Time:	18.08.2015 00:27:14
Munktell C350L
Cycle Nr.	1	2	3	4	5	6	7	8	9	10	11	12	13	14	15	16	17	18	19	20	21	22	23	24	25	26	27	28	29	30	31	32	33	34	35	36	37	38	39	40	41	42	43	44	45	46	47	48	49
Time [s]	0	176.3	352.5	528.8	705	881.3	1057.6	1233.8	1410.1	1586.3	1762.6	1938.8	2115.1	2291.4	2467.6	2643.9	2820.1	2996.4	3172.6	3348.9	3525.1	3701.4	3877.7	4053.9	4230.2	4406.4	4582.7	4758.9	4935.2	5111.4	5287.7	5464	5640.2	5816.5	5992.7	6169	6345.2	6521.5	6697.8	6874	7050.3	7226.5	7402.8	7579	7755.3	7931.5	8107.8	8284.1	8460.3
Temp. [°C]	37.1	37.3	37.4	36.8	37.3	37	37.3	37.2	37	37.2	37.4	37	37.2	37.2	37.3	37.1	37.2	37	36.9	36.6	36.9	37	37	36.9	37.1	37.3	37.2	37.1	37.1	37.2	37	36.9	37.4	37.2	36.8	37.2	36.8	37.2	37.1	37.1	37.2	37.1	37.4	37.1	37.1	37.3	37.1	37.1	37
C350L sfGFP	22217	21828	21527	21376	21279	21141	21071	20987	20954	20909	20857	20754	20912	20816	20810	20811	20799	20848	20833	20891	20847	20796	20857	20987	20898	20855	20926	20892	20877	20974	21076	20992	21053	20958	21086	21042	21116	21219	21153	21209	21211	21197	21187	21296	21263	21352	21363	21283	21273
C350L sfGFP 1:2	10554	10345	10138	10035	9946	9841	9742	9725	9677	9633	9587	9584	9507	9493	9463	9464	9472	9439	9470	9452	9485	9380	9394	9383	9423	9424	9378	9448	9385	9422	9420	9455	9443	9440	9463	9499	9541	9554	9515	9549	9592	9575	9587	9627	9608	9633	9623	9644	9647
C350L negativ	361	316	295	282	276	275	274	273	273	272	271	271	271	271	274	275	276	276	278	281	283	282	286	284	283	286	287	287	290	290	290	290	289	291	290	294	296	294	292	296	296	297	296	297	299	303	302	304	302
C350L	380	502	778	1203	1760	2450	3208	4020	4874	5751	6612	7483	8337	9199	10031	10858	11643	12438	13172	13889	14653	15272	15903	16453	17062	17638	18137	18693	19120	19503	19976	20283	20633	20985	21317	21643	22012	22171	22464	22605	22922	23158	23298	23319	23586	23775	23856	23908	24087
C350L	444	593	923	1427	2079	2868	3755	4677	5615	6604	7574	8536	9500	10457	11368	12283	13146	14075	14931	15772	16494	17272	17976	18651	19361	19926	20473	21083	21539	22104	22537	22877	23353	23705	24084	24348	24825	25116	25379	25585	25794	26040	26336	26499	26645	26778	26884	26999	27155
C350L	408	542	836	1308	1932	2709	3575	4494	5434	6429	7406	8365	9312	10329	11226	12184	13004	13848	14685	15446	16130	16939	17576	18124	18820	19330	19911	20398	20796	21249	21759	22029	22355	22796	23026	23380	23714	23985	24105	24394	24578	24784	24860	25122	25253	25419	25549	25693	25742
C350L	355	315	316	366	455	578	719	881	1054	1233	1423	1620	1828	2034	2256	2479	2695	2944	3194	3434	3676	3942	4186	4452	4693	4955	5192	5447	5681	5904	6115	6354	6555	6763	6955	7124	7311	7445	7589	7714	7829	7956	8086	8153	8249	8314	8367	8403	8493
C350L commercial	347	340	344	365	399	451	506	562	622	671	718	758	797	834	869	904	937	961	995	1014	1042	1065	1086	1111	1128	1147	1168	1184	1199	1215	1232	1251	1269	1282	1294	1313	1327	1337	1351	1361	1378	1387	1403	1415	1427	1437	1450	1457	1467
C350L commercial	372	359	349	342	346	358	375	395	415	436	460	474	494	510	530	545	561	577	589	601	618	633	642	656	669	686	699	713	727	738	749	763	777	794	807	818	834	849	866	874	891	901	918	935	943	958	971	978	995
C350L commercial	363	349	338	331	327	324	321	322	325	327	331	336	345	349	358	363	369	376	381	387	395	401	408	416	424	429	442	452	456	464	479	489	497	511	519	532	546	560	572	585	604	615	626	642	656	673	687	700	713
C350L commercial	316	300	292	286	283	278	277	274	274	272	272	275	272	273	275	277	276	278	280	282	282	284	287	290	294	298	300	304	305	314	318	321	328	333	339	345	353	361	365	374	382	388	396	403	415	423	431	438	448
minus negative control
C350L sfGFP	22217	21828	21527	21376	21279	21141	21071	20987	20954	20909	20857	20754	20912	20816	20810	20811	20799	20848	20833	20891	20847	20796	20857	20987	20898	20855	20926	20892	20877	20974	21076	20992	21053	20958	21086	21042	21116	21219	21153	21209	21211	21197	21187	21296	21263	21352	21363	21283	21273
C350L sfGFP 1:2	10554	10345	10138	10035	9946	9841	9742	9725	9677	9633	9587	9584	9507	9493	9463	9464	9472	9439	9470	9452	9485	9380	9394	9383	9423	9424	9378	9448	9385	9422	9420	9455	9443	9440	9463	9499	9541	9554	9515	9549	9592	9575	9587	9627	9608	9633	9623	9644	9647
C350L negativ	0	0	0	0	0	0	0	0	0	0	0	0	0	0	0	0	0	0	0	0	0	0	0	0	0	0	0	0	0	0	0	0	0	0	0	0	0	0	0	0	0	0	0	0	0	0	0	0	0
C350L	19	186	483	921	1484	2175	2934	3747	4601	5479	6341	7212	8066	8928	9757	10583	11367	12162	12894	13608	14370	14990	15617	16169	16779	17352	17850	18406	18830	19213	19686	19993	20344	20694	21027	21349	21716	21877	22172	22309	22626	22861	23002	23022	23287	23472	23554	23604	23785
C350L	83	277	628	1145	1803	2593	3481	4404	5342	6332	7303	8265	9229	10186	11094	12008	12870	13799	14653	15491	16211	16990	17690	18367	19078	19640	20186	20796	21249	21814	22247	22587	23064	23414	23794	24054	24529	24822	25087	25289	25498	25743	26040	26202	26346	26475	26582	26695	26853
C350L	47	226	541	1026	1656	2434	3301	4221	5161	6157	7135	8094	9041	10058	10952	11909	12728	13572	14407	15165	15847	16657	17290	17840	18537	19044	19624	20111	20506	20959	21469	21739	22066	22505	22736	23086	23418	23691	23813	24098	24282	24487	24564	24825	24954	25116	25247	25389	25440
C350L	-6	-1	21	84	179	303	445	608	781	961	1152	1349	1557	1763	1982	2204	2419	2668	2916	3153	3393	3660	3900	4168	4410	4669	4905	5160	5391	5614	5825	6064	6266	6472	6665	6830	7015	7151	7297	7418	7533	7659	7790	7856	7950	8011	8065	8099	8191
C350L commercial	-14	24	49	83	123	176	232	289	349	399	447	487	526	563	595	629	661	685	717	733	759	783	800	827	845	861	881	897	909	925	942	961	980	991	1004	1019	1031	1043	1059	1065	1082	1090	1107	1118	1128	1134	1148	1153	1165
C350L commercial	11	43	54	60	70	83	101	122	142	164	189	203	223	239	256	270	285	301	311	320	335	351	356	372	386	400	412	426	437	448	459	473	488	503	517	524	538	555	574	578	595	604	622	638	644	655	669	674	693
C350L commercial	2	33	43	49	51	49	47	49	52	55	60	65	74	78	84	88	93	100	103	106	112	119	122	132	141	143	155	165	166	174	189	199	208	220	229	238	250	266	280	289	308	318	330	345	357	370	385	396	411
C350L commercial	-45	-16	-3	4	7	3	3	1	1	0	1	4	1	2	1	2	0	2	2	1	-1	2	1	6	11	12	13	17	15	24	28	31	39	42	49	51	57	67	73	78	86	91	100	106	116	120	129	134	146
normalized to sfGFP lysate
Time min	0	2.93833	5.875	8.81333	11.75	14.6883	17.6267	20.5633	23.5017	26.4383	29.3767	32.3133	35.2517	38.19	41.1267	44.065	47.0017	49.94	52.8767	55.815	58.7517	61.69	64.6283	67.565	70.5033	73.44	76.3783	79.315	82.2533	85.19	88.1283	91.0667	94.0033	96.9417	99.8783	102.817	105.753	108.692	111.63	114.567	117.505	120.442	123.38	126.317	129.255	132.192	135.13	138.068	141.005
C350L sfGFP lysat	1	0.982491	0.968943	0.962146	0.95778	0.951569	0.948418	0.944637	0.943152	0.941126	0.938786	0.93415	0.941261	0.93694	0.93667	0.936715	0.936175	0.938381	0.937705	0.940316	0.938336	0.93604	0.938786	0.944637	0.940631	0.938696	0.941891	0.940361	0.939686	0.944052	0.948643	0.944862	0.947608	0.943332	0.949093	0.947113	0.950443	0.955079	0.952109	0.954629	0.954719	0.954089	0.953639	0.958545	0.95706	0.961066	0.961561	0.95796	0.95751
C350L sfGFP 1:2	0.475042	0.465634	0.456317	0.451681	0.447675	0.442949	0.438493	0.437728	0.435567	0.433587	0.431516	0.431381	0.427916	0.427285	0.425935	0.42598	0.42634	0.424855	0.42625	0.42544	0.426925	0.422199	0.422829	0.422334	0.424135	0.42418	0.422109	0.42526	0.422424	0.42409	0.424	0.425575	0.425035	0.4249	0.425935	0.427555	0.429446	0.430031	0.428276	0.429806	0.431741	0.430976	0.431516	0.433317	0.432462	0.433587	0.433137	0.434082	0.434217
C350L negativ	0	0	0	0	0	0	0	0	0	0	0	0	0	0	0	0	0	0	0	0	0	0	0	0	0	0	0	0	0	0	0	0	0	0	0	0	0	0	0	0	0	0	0	0	0	0	0	0	0
C350L	0.000855201	0.00837197	0.0217401	0.0414547	0.0667957	0.097898	0.132061	0.168655	0.207094	0.246613	0.285412	0.324616	0.363055	0.401854	0.439168	0.476347	0.511635	0.547419	0.580366	0.612504	0.646802	0.674709	0.70293	0.727776	0.755232	0.781024	0.803439	0.828465	0.847549	0.864788	0.886078	0.899896	0.915695	0.931449	0.946437	0.960931	0.97745	0.984696	0.997975	1.00414	1.01841	1.02899	1.03533	1.03623	1.04816	1.05649	1.06018	1.06243	1.07058
C350L	0.00373588	0.0124679	0.0282666	0.0515371	0.0811541	0.116712	0.156682	0.198227	0.240447	0.285007	0.328712	0.372012	0.415403	0.458478	0.499347	0.540487	0.579286	0.621101	0.65954	0.697259	0.729666	0.76473	0.796237	0.826709	0.858712	0.884008	0.908584	0.93604	0.95643	0.981861	1.00135	1.01665	1.03812	1.05388	1.07098	1.08268	1.10406	1.11725	1.12918	1.13827	1.14768	1.15871	1.17208	1.17937	1.18585	1.19166	1.19647	1.20156	1.20867
C350L	0.0021155	0.0101724	0.0243507	0.0461809	0.0745375	0.109556	0.14858	0.18999	0.2323	0.27713	0.32115	0.364316	0.406941	0.452716	0.492956	0.536031	0.572895	0.610884	0.648467	0.682585	0.713283	0.749741	0.778233	0.802989	0.834361	0.857181	0.883288	0.905208	0.922987	0.943377	0.966332	0.978485	0.993203	1.01296	1.02336	1.03911	1.05406	1.06635	1.07184	1.08466	1.09295	1.10217	1.10564	1.11739	1.12319	1.13049	1.13638	1.14277	1.14507
C350L
mean	0.00223553	0.0103374	0.0247858	0.0463909	0.0741624	0.108055	0.145774	0.185624	0.226613	0.269583	0.311758	0.353648	0.395133	0.437683	0.477157	0.517622	0.554605	0.593134	0.629458	0.664116	0.696584	0.729726	0.759133	0.785825	0.816102	0.840738	0.865103	0.889904	0.908989	0.930009	0.951254	0.965012	0.982341	0.99943	1.01359	1.02758	1.04519	1.0561	1.06633	1.07569	1.08635	1.09662	1.10435	1.111	1.11907	1.12621	1.13101	1.13559	1.14144
standard deviation	0.00144408	0.00205296	0.00328495	0.00504447	0.00718653	0.00949652	0.0125479	0.0152618	0.0173883	0.0202791	0.0231276	0.0254351	0.0281003	0.0311618	0.0330542	0.0358143	0.0373502	0.0399192	0.0428735	0.0452955	0.0438836	0.0482327	0.0494989	0.0516517	0.0541022	0.0534251	0.0548804	0.0553964	0.0557737	0.0596701	0.0590968	0.0595333	0.061933	0.0623262	0.062844	0.0616914	0.0637714	0.0668696	0.065776	0.0675144	0.0648875	0.0650382	0.0683802	0.0717806	0.0689363	0.0676848	0.0683046	0.0698417	0.0691178
C350L commercial	-0.000630148	0.00108025	0.00220552	0.00373588	0.0055363	0.00792186	0.0104425	0.0130081	0.0157087	0.0179592	0.0201197	0.0219202	0.0236756	0.025341	0.0267813	0.0283117	0.029752	0.0308322	0.0322726	0.0329928	0.034163	0.0352433	0.0360085	0.0372237	0.0380339	0.0387541	0.0396543	0.0403745	0.0409146	0.0416348	0.0424	0.0432552	0.0441104	0.0446055	0.0451906	0.0458658	0.0464059	0.046946	0.0476662	0.0479363	0.0487014	0.0490615	0.0498267	0.0503218	0.0507719	0.051042	0.0516721	0.0518972	0.0524373
C350L commercial	0.000495116	0.00193545	0.00243057	0.00270063	0.00315074	0.00373588	0.00454607	0.00549129	0.0063915	0.00738173	0.008507	0.00913715	0.0100374	0.0107575	0.0115227	0.0121529	0.012828	0.0135482	0.0139983	0.0144034	0.0150785	0.0157987	0.0160238	0.0167439	0.0173741	0.0180042	0.0185444	0.0191745	0.0196696	0.0201647	0.0206599	0.02129	0.0219652	0.0226403	0.0232705	0.0235855	0.0242157	0.0249809	0.0258361	0.0260161	0.0267813	0.0271864	0.0279966	0.0287167	0.0289868	0.0294819	0.0301121	0.0303371	0.0311923
C350L commercial	9.00212e-05	0.00148535	0.00193545	0.00220552	0.00229554	0.00220552	0.0021155	0.00220552	0.00234055	0.00247558	0.00270063	0.00292569	0.00333078	0.00351083	0.00378089	0.00396093	0.00418598	0.00450106	0.00463609	0.00477112	0.00504118	0.00535626	0.00549129	0.0059414	0.00634649	0.00643651	0.00697664	0.00742675	0.00747176	0.00783184	0.008507	0.0089571	0.0093622	0.00990233	0.0103074	0.0107125	0.0112526	0.0119728	0.012603	0.0130081	0.0138633	0.0143134	0.0148535	0.0155286	0.0160688	0.0166539	0.0173291	0.0178242	0.0184993
C350L commercial	-0.00202548	-0.000720169	-0.000135032	0.000180042	0.000315074	0.000135032	0.000135032	4.50106e-05	4.50106e-05	0	4.50106e-05	0.000180042	4.50106e-05	9.00212e-05	4.50106e-05	9.00212e-05	0	9.00212e-05	9.00212e-05	4.50106e-05	-4.50106e-05	9.00212e-05	4.50106e-05	0.000270063	0.000495116	0.000540127	0.000585138	0.00076518	0.000675159	0.00108025	0.0012603	0.00139533	0.00175541	0.00189044	0.00220552	0.00229554	0.0025656	0.00301571	0.00328577	0.00351083	0.00387091	0.00409596	0.00450106	0.00477112	0.00522123	0.00540127	0.00580636	0.00603142	0.00657154
mean	-0.000517622	0.000945222	0.00160913	0.00220552	0.00282441	0.00349957	0.00430976	0.00518747	0.00612144	0.00695413	0.00784309	0.00854076	0.00927218	0.00992483	0.0105325	0.0111289	0.0116915	0.0122429	0.0127492	0.0130531	0.0135594	0.0141221	0.0143921	0.0150448	0.0155624	0.0159337	0.0164401	0.0169352	0.0171828	0.0176779	0.0182068	0.0187244	0.0192983	0.0197596	0.0202435	0.0206148	0.02111	0.0217289	0.0223478	0.0226178	0.0233042	0.0236643	0.0242945	0.0248346	0.0252622	0.0256448	0.0262299	0.0265225	0.0271751
standard deviation	0.00110772	0.00116391	0.00118026	0.00149328	0.00216312	0.00329683	0.00446874	0.00567423	0.00690909	0.00795219	0.00891462	0.00967461	0.010464	0.0111984	0.0118403	0.0125104	0.0131719	0.0136002	0.0142455	0.0145741	0.0151047	0.0155205	0.0158639	0.0162886	0.0165349	0.0168544	0.0171684	0.017381	0.0176653	0.0178189	0.0180055	0.0182942	0.0185223	0.0186377	0.0187582	0.0189744	0.0190665	0.0190774	0.0192485	0.0192354	0.0193554	0.0193889	0.0195492	0.0196113	0.0195855	0.0195821	0.019653	0.0196127	0.0196137
[truncated: 34 more columns]

## Sheet: Fig 6
Application: Tecan i-control				Tecan i-control , 1.10.4.0
Device: infinite 200				Serial number: 705007669				Serial number of connected stacker:
Firmware: V_2.12_04/10_InfiniTe (Apr 26 2010/11.30.08)				MAI, V_2.12_04/10_InfiniTe (Apr 26 2010/11.30.08)
Date:	10.09.2015
Time:	21:48:12
System				TECAN-PC
User				Tecan-PC\Tecan-user
Plate				Greiner 96 Flat Bottom Black Polystyrol [GRE96fb_chimney.pdfx]
Plate-ID (Stacker)
Shaking (Linear) Duration:				10	s
Shaking (Linear) Amplitude:				1	mm
Label: sfgfp cycle
Mode				Fluorescence Top Reading
Excitation Wavelength				480	nm
Emission Wavelength				515	nm
Excitation Bandwidth				9	nm
Emission Bandwidth				20	nm
Gain				50	Manual
Number of Flashes				25
Integration Time				20	µs
Lag Time				0	µs
Settle Time				0	ms
Part of Plate				A1-A7; B1-F6
Start Time:	10.09.2015 21:48:22
	Temperature: 17.7 °C
<>	1	2	3	4	5	6	7
A	896	874	815	734	658	792	162
B	901	865	644	874	571	750
C	852	868	604	696	716	852
D	2548	11048	11038	11043	1100	11686
E	2455	11073	10931	11401	877	10242
F	2449	9511	10532	10905	1418	12988
End Time:	10.09.2015 21:48:55
									OD600 values, raw data
minus negative (H34)										control, not induced	control, induced	1% GBL	0.2% GBL	1% GHB	0.2% GHB
	control, not induced	control, induced	1% GBL	0.2% GBL	1% GHB	0.2% GHB			at induction 1	0.972	0.83	0.658	0.612	0.539	0.848
at induction 1	734	712	653	572	496	630			at induction 2	0.814	0.827	0.487	0.444	0.462	0.708
at induction 2	739	703	482	712	409	588			at induction 3	0.778	0.801	0.534	0.845	0.676	0.86
at induction 3	690	706	442	534	554	690			7 h after induction 1	1.586	1.41	1.402	1.374	0.941	1.284
7 h after induction 1	2386	10886	10876	10881	938	11524			7 h after induction 2	1.627	1.372	1.21	1.375	0.789	1.248
7 h after induction 2	2293	10911	10769	11239	715	10080			7 h after induction 3	1.742	1.275	1.216	1.292	0.959	1.401
7 h after induction 3	2287	9349	10370	10743	1256	12826
normalized to OD600
at induction 1	755.144	857.831	992.401	934.641	920.223	742.925
at induction 2	907.862	850.06	989.733	1603.6	885.281	830.508
at induction 3	886.889	881.398	827.715	631.953	819.527	802.326
7 h after induction 1	1504.41	7720.57	7757.49	7919.21	996.812	8975.08
7 h after induction 2	1409.34	7952.62	8900	8173.82	906.21	8076.92
7 h after induction 3	1312.86	7332.55	8527.96	8315.02	1309.7	9154.89
means	849.965	863.097	936.617	1056.73	875.01	791.92
	1408.87	7668.58	8395.15	8136.02	1070.91	8735.63
standard deviations	82.7845	16.3189	94.3206	497.198	51.1277	44.7096
	95.7783	313.289	582.719	200.59	211.703	577.498

## Sheet: S3 Figure
Application: Tecan i-control				Tecan i-control , 1.10.4.0
Device: infinite 200				Serial number: 705007669				Serial number of connected stacker:
Firmware: V_2.12_04/10_InfiniTe (Apr 26 2010/11.30.08)				MAI, V_2.12_04/10_InfiniTe (Apr 26 2010/11.30.08)
Date:	12.09.2015
Time:	19:40:55
System				TECAN-PC
User				Tecan-PC\Tecan-user
Plate				Greiner 96 Flat Bottom Black Polystyrol [GRE96fb_chimney.pdfx]
Plate-ID (Stacker)
Movement				Move Plate Out
Custom Action				bitte platte reinstellen
Movement				Move Plate In
List of actions in this measurement script:
Kinetic
Fluorescence
Fluorescence
Wait (Time)				00:01:00
2 Labels
Kinetic Measurement
Kinetic Cycles				120
Interval Time				Minimal
Mode				Fluorescence Top Reading
Excitation Wavelength				480	nm
Emission Wavelength				515	nm
Excitation Bandwidth				9	nm
Emission Bandwidth				20	nm
Gain				47	Calculated From: A1 (95%)
Number of Flashes				25
Integration Time				20	µs
Lag Time				0	µs
Settle Time				0	ms
Mode				Fluorescence Top Reading
Excitation Wavelength				480	nm
Emission Wavelength				515	nm
Excitation Bandwidth				9	nm
Emission Bandwidth				20	nm
Gain				48	Calculated From: E1 (95%)
Number of Flashes				25
Integration Time				20	µs
Lag Time				0	µs
Settle Time				0	ms
Part of Plate				A1-C4; B8-C11; D1-D5; E1-G4; F8-G11; C5-C5; C12-C12; D8-D12; G5-G5; G12-G12; H1-H5; H8-H12
Start Time:	12.09.2015 19:41:07
sfgfp M&N
Cycle Nr.	1	2	3	4	5	6	7	8	9	10	11	12	13	14	15	16	17	18	19	20	21	22	23	24	25	26	27	28	29	30	31	32	33	34	35	36	37	38	39	40	41	42	43	44	45	46	47	48	49
Time [s]	0	170.8	341.6	512.5	683.3	854.1	1024.9	1195.7	1366.5	1537.3	1708.2	1879	2049.8	2220.6	2391.4	2562.2	2733	2903.8	3074.7	3245.5	3416.3	3587.1	3757.9	3928.7	4099.5	4270.3	4441.1	4611.9	4782.7	4953.5	5124.3	5295.2	5466	5636.8	5807.6	5978.4	6149.2	6320	6490.8	6661.6	6832.4	7003.2	7174.1	7344.9	7515.7	7686.5	7857.3	8028.1	8198.9
Temp. [°C]	37.3	37.2	37.2	36.8	36.9	37.2	37.2	37.2	37.2	37.2	37.3	36.7	37	37.4	37	37.2	37.4	37.2	37.1	37.2	37.3	37.3	36.7	37.2	37.3	36.8	37.4	37.4	37	37	37.3	37	37.2	37.2	37.4	37	37	37	37.3	37.4	37	37.4	37.1	37.3	37.1	37.1	37.3	37.1	37.2
MN 827B GFP fresh	37375	35520	33970	33081	32446	31980	31730	31351	31197	31024	30867	30651	30524	30390	30383	30349	30264	30176	30123	29986	30003	30033	29905	29897	29860	29907	29943	29767	29793	29780	29764	29749	29625	29752	29726	29671	29758	29703	29717	29630	29621	29693	29597	29731	29768	29691	29724	29727	29770
MN 827B self made extract 8°C	82	75	75	94	131	191	271	375	493	629	776	934	1098	1264	1438	1602	1780	1950	2111	2255	2426	2566	2699	2812	2921	3025	3123	3194	3261	3337	3395	3458	3491	3547	3591	3616	3659	3698	3735	3755	3774	3798	3839	3864	3887	3922	3936	3981	4004
MN 827B self made extract 8°C	77	68	64	69	78	99	126	161	208	256	316	380	449	520	598	679	760	843	925	1005	1089	1170	1246	1319	1394	1462	1521	1582	1639	1689	1730	1777	1813	1852	1887	1919	1951	1977	2005	2026	2060	2088	2099	2121	2148	2167	2189	2213	2229
MN 827B self made extract 8°C	83	74	71	78	95	130	179	243	322	412	511	621	729	846	964	1081	1197	1310	1423	1529	1634	1735	1828	1905	1993	2066	2131	2184	2238	2287	2335	2378	2397	2440	2473	2503	2524	2548	2564	2578	2591	2620	2633	2641	2659	2671	2677	2706	2706
MN 827B self made extract 8°C	77	67	64	73	94	129	183	248	330	423	527	642	757	888	1013	1151	1273	1409	1539	1660	1782	1892	2002	2093	2195	2280	2361	2419	2492	2550	2608	2658	2692	2740	2777	2814	2842	2874	2904	2920	2941	2957	2997	3010	3034	3049	3067	3081	3101
MN 827B self made extract negativ 8°C	76	68	63	62	61	60	61	63	64	66	65	68	69	72	72	73	77	81	84	88	90	93	99	101	107	112	116	117	121	124	128	130	137	139	141	145	148	150	154	156	160	161	165	167	170	172	174	177	179
C350L sfGFP cell lysate added	8370	8281	8184	8090	8000	7921	7845	7785	7711	7668	7588	7543	7512	7460	7440	7415	7384	7357	7326	7302	7264	7258	7253	7217	7224	7196	7202	7178	7152	7152	7118	7109	7106	7100	7061	7087	7085	7062	7078	7036	7056	7054	7037	7066	7043	7031	7085	7042	7027
C350L self made extract 8°C	140	130	127	135	157	190	236	295	369	451	546	658	772	903	1039	1161	1289	1434	1556	1686	1792	1908	2014	2107	2186	2278	2346	2408	2491	2540	2604	2659	2699	2749	2791	2832	2890	2913	2951	2976	3011	3031	3062	3098	3134	3162	3187	3208	3231
C350L self made extract 8°C	132	123	122	132	153	190	252	331	437	557	705	876	1063	1265	1490	1709	1925	2141	2370	2567	2752	2930	3122	3297	3477	3646	3791	3911	4077	4181	4325	4435	4549	4675	4758	4891	5012	5112	5208	5296	5431	5517	5615	5707	5806	5905	6006	6100	6202
C350L self made extract 8°C	123	112	110	115	133	162	203	258	325	403	490	591	698	815	936	1057	1182	1308	1432	1543	1661	1772	1860	1960	2046	2129	2213	2277	2328	2388	2429	2486	2529	2576	2619	2653	2687	2731	2758	2781	2807	2846	2861	2895	2920	2953	2965	2990	3014
C350L self made extract 8°C	127	118	123	148	198	275	372	495	634	787	953	1122	1292	1463	1644	1831	1988	2169	2326	2480	2634	2763	2883	3010	3104	3205	3305	3380	3462	3532	3595	3658	3720	3774	3833	3873	3922	3985	4013	4069	4105	4140	4189	4254	4293	4328	4368	4407	4432
C350L self made extract negative control 8°C	121	110	102	96	93	93	93	92	94	93	93	96	98	98	100	103	103	106	107	108	110	114	118	121	124	126	130	130	133	136	140	140	141	145	147	150	150	153	156	157	157	161	162	163	163	166	168	169	172
data processed as usual (minus negative control, normalized to corresponding sfGFP cell lysate on paper
Time [s]	0	170.8	341.6	512.5	683.3	854.1	1024.9	1195.7	1366.5	1537.3	1708.2	1879	2049.8	2220.6	2391.4	2562.2	2733	2903.8	3074.7	3245.5	3416.3	3587.1	3757.9	3928.7	4099.5	4270.3	4441.1	4611.9	4782.7	4953.5	5124.3	5295.2	5466	5636.8	5807.6	5978.4	6149.2	6320	6490.8	6661.6	6832.4	7003.2	7174.1	7344.9	7515.7	7686.5	7857.3	8028.1	8198.9
in min	0	2.84667	5.69333	8.54167	11.3883	14.235	17.0817	19.9283	22.775	25.6217	28.47	31.3167	34.1633	37.01	39.8567	42.7033	45.55	48.3967	51.245	54.0917	56.9383	59.785	62.6317	65.4783	68.325	71.1717	74.0183	76.865	79.7117	82.5583	85.405	88.2533	91.1	93.9467	96.7933	99.64	102.487	105.333	108.18	111.027	113.873	116.72	119.568	122.415	125.262	128.108	130.955	133.802	136.648
C350L self made extract 8°C	0.0023166	0.00253723	0.00353006	0.00529509	0.00871484	0.0130171	0.0189741	0.0265858	0.0356315	0.0461114	0.0581357	0.0713734	0.0858246	0.100717	0.11583	0.131936	0.146828	0.163045	0.177386	0.192278	0.205185	0.216547	0.228902	0.241258	0.250083	0.259459	0.268064	0.275565	0.282846	0.288472	0.295753	0.302041	0.306895	0.312631	0.317816	0.32278	0.3262	0.330943	0.334363	0.337672	0.340871	0.344843	0.348152	0.350469	0.353558	0.35775	0.360287	0.362603	0.366464
C350L self made extract 8°C	0.000220629	0.000551572	0.00121346	0.00286817	0.00573635	0.00981798	0.0152234	0.0220629	0.0303365	0.0399338	0.0511859	0.0633205	0.0761169	0.0900165	0.103916	0.118809	0.13348	0.147711	0.162603	0.175841	0.188638	0.200552	0.211142	0.223166	0.232763	0.241258	0.250414	0.256812	0.263762	0.270822	0.275455	0.281302	0.286707	0.29123	0.295753	0.300055	0.304578	0.306674	0.310976	0.313734	0.316492	0.321015	0.323993	0.326751	0.328737	0.331384	0.334915	0.335576	0.338445
C350L self made extract 8°C	0.000772201	0.00165472	0.00353006	0.00783232	0.0151131	0.0251517	0.0378378	0.0527303	0.0702703	0.0885825	0.108108	0.128958	0.148924	0.169664	0.191175	0.211914	0.232543	0.25251	0.27027	0.289796	0.305902	0.320574	0.334473	0.348152	0.361059	0.37209	0.381577	0.391175	0.39989	0.407722	0.416327	0.421622	0.429233	0.434639	0.441699	0.447656	0.453613	0.456922	0.462659	0.468174	0.47369	0.478544	0.483949	0.489024	0.492113	0.496856	0.500827	0.504688	0.509873
means	0.00110314	0.00158117	0.00275786	0.00533186	0.00985475	0.0159956	0.0240118	0.033793	0.0454128	0.0582092	0.0724766	0.0878838	0.103622	0.120132	0.136974	0.15422	0.170951	0.187755	0.20342	0.219305	0.233241	0.245891	0.258172	0.270859	0.281302	0.290936	0.300018	0.307851	0.315499	0.322339	0.329178	0.334988	0.340945	0.346167	0.351756	0.35683	0.361464	0.364846	0.369333	0.373194	0.377018	0.381467	0.385365	0.388748	0.391469	0.39533	0.398676	0.400956	0.404927
standard deviation	0.00108647	0.00099487	0.00133749	0.00248228	0.00479117	0.00808914	0.0121197	0.0165554	0.0216894	0.0264847	0.0310529	0.0357981	0.0395322	0.0432276	0.047316	0.0503941	0.0537563	0.0566007	0.0583641	0.0615976	0.0634673	0.0651699	0.0666725	0.0675467	0.0696126	0.0708688	0.0711815	0.0727675	0.0737046	0.0744689	0.076152	0.0757401	0.0771233	0.0773627	0.0786702	0.0794736	0.0805326	0.080658	0.0816642	0.083122	0.0846033	0.0849108	0.0862268	0.0876473	0.0880389	0.0889069	0.0893705	0.0908455	0.0919592
MN 827B self made extract 8°C	0.000117744	0	0.000117744	0.000824208	0.00200165	0.00459202	0.00765336	0.0115389	0.0169551	0.0223714	0.0295538	0.0367361	0.0447427	0.0527493	0.0619334	0.0713529	0.0804192	0.0897209	0.0990227	0.107971	0.117626	0.12681	0.135052	0.143412	0.151537	0.158954	0.16543	0.172495	0.178735	0.184269	0.188626	0.193924	0.197339	0.201696	0.205581	0.208878	0.212292	0.215118	0.217944	0.220181	0.223714	0.226893	0.227717	0.230072	0.232898	0.234899	0.237254	0.239727	0.241375
MN 827B self made extract 8°C	0.000824208	0.000706464	0.000941952	0.0018839	0.0040033	0.00824208	0.0138938	0.0211939	0.030378	0.0407394	0.0525138	0.0651124	0.0777111	0.0911339	0.105028	0.118686	0.131873	0.144707	0.157659	0.169669	0.181797	0.193336	0.203579	0.21241	0.222065	0.230072	0.237254	0.243377	0.249264	0.25468	0.259861	0.264689	0.266101	0.270929	0.274579	0.27764	0.27976	0.28235	0.283763	0.285176	0.286236	0.289533	0.290592	0.291299	0.293065	0.294242	0.294713	0.297775	0.297539
MN 827B self made extract 8°C	0.000117744	-0.000117744	0.000117744	0.00129518	0.00388555	0.00812434	0.0143648	0.0217826	0.0313199	0.0420346	0.0543977	0.0675851	0.0810079	0.0960791	0.110797	0.126928	0.140822	0.156364	0.171318	0.185094	0.199223	0.211822	0.224067	0.234546	0.24585	0.255269	0.264335	0.271047	0.279171	0.285647	0.292005	0.297657	0.300836	0.306252	0.310373	0.314259	0.317202	0.320735	0.323796	0.325444	0.327446	0.329212	0.333451	0.334746	0.337219	0.33875	0.340633	0.341929	0.344048
means	0.000353232	0.00019624	0.00039248	0.00133443	0.00329683	0.00698615	0.0119706	0.0181718	0.0262177	0.0350485	0.0454884	0.0564779	0.0678206	0.0799874	0.0925861	0.105656	0.117705	0.130264	0.142667	0.154245	0.166215	0.177323	0.187566	0.19679	0.206484	0.214765	0.22234	0.228973	0.235724	0.241532	0.246831	0.25209	0.254759	0.259626	0.263511	0.266926	0.269752	0.272734	0.275168	0.276934	0.279132	0.281879	0.28392	0.285372	0.287727	0.289297	0.290867	0.293143	0.294321
standard deviation	0.000407877	0.000445772	0.000475857	0.000530937	0.00112321	0.00207421	0.00374628	0.00575181	0.0080354	0.0109978	0.013832	0.0171415	0.0200539	0.0237181	0.0267023	0.0299915	0.0325988	0.0355919	0.0384086	0.0408093	0.0429719	0.0447106	0.0466177	0.0475326	0.0490492	0.0499485	0.0511114	0.0508303	0.0515688	0.051952	0.0529071	0.0530014	0.0526726	0.0531869	0.0532656	0.0535013	0.0531662	0.0534608	0.0534468	0.0531134	0.0522298	0.0515873	0.0531819	0.0525883	0.052365	0.0521014	0.0517968	0.0512581	0.051412
[truncated: 71 more columns]

## Sheet: S1 Figure
Application: Tecan i-control				Tecan i-control , 1.10.4.0
Device: infinite 200				Serial number: 705007669				Serial number of connected stacker:
Firmware: V_2.12_04/10_InfiniTe (Apr 26 2010/11.30.08)				MAI, V_2.12_04/10_InfiniTe (Apr 26 2010/11.30.08)
Date:	27.08.2015
Time:	01:37:04
System				TECAN-PC
User				Tecan-PC\Tecan-user
Plate				Corning 384 Flat Bottom Black Polystyrol Catalog No.: 3655/3711 [COS384fb.pdfx]
Plate-ID (Stacker)
Movement				Move Plate Out
Custom Action				bitte platte reinstellen
Movement				Move Plate In
List of actions in this measurement script:
Kinetic
Shaking (Linear) Duration:				1	s
Shaking (Linear) Amplitude:				1	mm
Wait (Time)				00:00:08
Fluorescence
Wait (Time)				00:01:20
Label: sfgfp
Kinetic Measurement
Kinetic Cycles				30
Interval Time				Minimal
Mode				Fluorescence Top Reading
Excitation Wavelength				480	nm
Emission Wavelength				515	nm
Excitation Bandwidth				9	nm
Emission Bandwidth				20	nm
Gain				70	Manual
Number of Flashes				25
Integration Time				20	µs
Lag Time				0	µs
Settle Time				0	ms
Part of Plate				A7-A14; A1-A4; B7-F9; B11-F13
Start Time:	27.08.2015 01:37:21
Cycle Nr.	1	2	3	4	5	6	7	8	9	10	11	12	13	14	15	16	17	18	19	20	21	22	23	24	25	26	27	28	29	30
Time [s]	0	120.7	241.4	362.2	482.9	603.6	724.3	845.1	965.8	1086.5	1207.2	1328	1448.7	1569.4	1690.1	1810.9	1931.6	2052.3	2173	2293.7	2414.5	2535.2	2655.9	2776.6	2897.4	3018.1	3138.8	3259.5	3380.3	3501
Temp. [°C]	25.3	29.6	29	29	29.3	29	29.4	29	29.1	29.1	29.1	29.4	29.1	28.8	29.2	29.1	29.3	29.3	29	29.1	29.1	29.1	28.8	28.8	29.2	29.1	29	29.3	29.3	28.8
GFP	45803	46075	46176	45961	45728	45509	45257	45020	44808	44927	44518	44492	44410	44435	44355	44347	44260	44285	44185	44145	44103	43995	44005	44077	43961	43987	43973	44022	43993	43882
GFP 1:2	23700	24681	24728	24698	24597	24509	24405	24316	24143	24188	23963	23941	23925	24009	23864	23873	23832	23814	23851	23767	23762	23761	23760	23765	23725	23772	23689	23718	23744	23682
sfGFP	19676	22584	22933	22985	22956	22897	22881	22805	22716	22800	22539	22685	22601	22592	22637	22602	22591	22512	22526	22427	22388	22425	22461	22424	22453	22439	22357	22391	22340	22307
sfGFP 1:2	10514	11545	11702	11768	11735	11694	11702	11597	11543	11582	11483	11489	11481	11431	11467	11470	11395	11443	11414	11380	11402	11379	11378	11377	11366	11393	11353	11385	11337	11307
T7-UTR-sfGFP 25°C	27337	30575	30978	31121	31164	31195	31199	31133	30936	31247	30729	31109	30978	31027	31070	31185	31139	31130	31189	31108	31108	31169	31191	31159	31239	31296	31115	31213	31233	31051
T7-UTR-sfGFP 25°C	28991	30460	30966	31111	31169	31269	31237	31114	31104	31254	30868	31199	31233	31210	31288	31414	31351	31362	31479	31335	31393	31493	31478	31501	31555	31646	31495	31568	31539	31432
T7-UTR-sfGFP 25°C	26816	27304	27656	27800	27909	27977	28046	27991	28030	28204	27985	28217	28144	28209	28281	28363	28353	28379	28499	28415	28501	28505	28542	28594	28638	28618	28668	28698	28654	28589
negativkontrolle 25°C	69	69	69	67	67	64	68	66	65	66	66	67	64	65	66	65	66	65	65	66	65	64	64	64	66	65	65	65	66	65
T7-UTR-sfGFP 29°C	43378	43641	43919	44153	44276	44287	44253	44282	44175	44294	44006	44002	43965	43945	43766	43795	43675	43588	43645	43557	43487	43418	43514	43425	43371	43299	43294	43164	43137	42974
T7-UTR-sfGFP 29°C	41046	40856	41192	41447	41434	41480	41375	41254	40919	41191	40546	40842	40713	37419	37326	37616	37498	37486	37571	37348	37466	37493	37559	37502	37619	37659	37552	37585	37613	37445
T7-UTR-sfGFP 29°C	39896	39582	40019	40086	40103	40127	40016	39926	39555	39894	39288	39511	39377	39299	39343	39420	39273	39100	39266	38970	38904	38872	38937	38869	38849	38777	38658	38615	38673	38373
negativkontrolle 29°C	110	105	100	98	93	93	95	91	91	91	90	90	89	88	89	87	88	86	86	85	84	84	86	83	84	83	81	81	80	81
End Time:	27.08.2015 02:37:42
Cycle Nr.	1	2	3	4	5	6	7	8	9	10	11	12	13	14	15	16	17	18	19	20	21	22	23	24	25	26	27	28	29	30
Time [s]	8494	8614.7	8735.4	8856.2	8976.9	9097.6	9218.3	9339.1	9459.8	9580.5	9701.2	9822	9942.7	10063.4	10184.1	10304.9	10425.6	10546.3	10667	10787.7	10908.5	11029.2	11149.9	11270.6	11391.4	11512.1	11632.8	11753.5	11874.3	11995
Temp. [°C]	25.3	29.6	29	29	29.3	29	29.4	29	29.1	29.1	29.1	29.4	29.1	28.8	29.2	29.1	29.3	29.3	29	29.1	29.1	29.1	28.8	28.8	29.2	29.1	29	29.3	29.3	28.8
GFP	45803	46075	46176	45961	45728	45509	45257	45020	44808	44927	44518	44492	44410	44435	44355	44347	44260	44285	44185	44145	44103	43995	44005	44077	43961	43987	43973	44022	43993	43882
GFP 1:2	23700	24681	24728	24698	24597	24509	24405	24316	24143	24188	23963	23941	23925	24009	23864	23873	23832	23814	23851	23767	23762	23761	23760	23765	23725	23772	23689	23718	23744	23682
sfGFP	19676	22584	22933	22985	22956	22897	22881	22805	22716	22800	22539	22685	22601	22592	22637	22602	22591	22512	22526	22427	22388	22425	22461	22424	22453	22439	22357	22391	22340	22307
sfGFP 1:2	10514	11545	11702	11768	11735	11694	11702	11597	11543	11582	11483	11489	11481	11431	11467	11470	11395	11443	11414	11380	11402	11379	11378	11377	11366	11393	11353	11385	11337	11307
T7-UTR-sfGFP 25°C	27268	30506	30909	31054	31097	31131	31131	31067	30871	31181	30663	31042	30914	30962	31004	31120	31073	31065	31124	31042	31043	31105	31127	31095	31173	31231	31050	31148	31167	30986
T7-UTR-sfGFP 25°C	28922	30391	30897	31044	31102	31205	31169	31048	31039	31188	30802	31132	31169	31145	31222	31349	31285	31297	31414	31269	31328	31429	31414	31437	31489	31581	31430	31503	31473	31367
T7-UTR-sfGFP 25°C	26747	27235	27587	27733	27842	27913	27978	27925	27965	28138	27919	28150	28080	28144	28215	28298	28287	28314	28434	28349	28436	28441	28478	28530	28572	28553	28603	28633	28588	28524
negativkontrolle 25°C	0	0	0	0	0	0	0	0	0	0	0	0	0	0	0	0	0	0	0	0	0	0	0	0	0	0	0	0	0	0
T7-UTR-sfGFP 29°C	43268	43536	43819	44055	44183	44194	44158	44191	44084	44203	43916	43912	43876	43857	43677	43708	43587	43502	43559	43472	43403	43334	43428	43342	43287	43216	43213	43083	43057	42893
T7-UTR-sfGFP 29°C	40936	40751	41092	41349	41341	41387	41280	41163	40828	41100	40456	40752	40624	37331	37237	37529	37410	37400	37485	37263	37382	37409	37473	37419	37535	37576	37471	37504	37533	37364
T7-UTR-sfGFP 29°C	39786	39477	39919	39988	40010	40034	39921	39835	39464	39803	39198	39421	39288	39211	39254	39333	39185	39014	39180	38885	38820	38788	38851	38786	38765	38694	38577	38534	38593	38292
negativkontrolle 29°C	0	0	0	0	0	0	0	0	0	0	0	0	0	0	0	0	0	0	0	0	0	0	0	0	0	0	0	0	0	0
Application: Tecan i-control				Tecan i-control , 1.10.4.0
Device: infinite 200				Serial number: 705007669				Serial number of connected stacker:
Firmware: V_2.12_04/10_InfiniTe (Apr 26 2010/11.30.08)				MAI, V_2.12_04/10_InfiniTe (Apr 26 2010/11.30.08)
Date:	09.09.2015
Time:	23:15:40
System				TECAN-PC
User				Tecan-PC\Tecan-user
Plate				Corning 384 Flat Bottom Black Polystyrol Catalog No.: 3655/3711 [COS384fb.pdfx]
Plate-ID (Stacker)
Movement				Move Plate Out
Custom Action				bitte platte reinstellen
Movement				Move Plate In
List of actions in this measurement script:
Kinetic
Shaking (Linear) Duration:				3	s
Shaking (Linear) Amplitude:				1	mm
Wait (Time)				9.25926e-05
Fluorescence
Wait (Time)				0.00104167
Label: sfgfp
Kinetic Measurement
Kinetic Cycles				80
Interval Time				Minimal
Mode				Fluorescence Top Reading
Excitation Wavelength				480	nm
Emission Wavelength				515	nm
Excitation Bandwidth				9	nm
Emission Bandwidth				20	nm
Gain				75	Manual
Number of Flashes				25
Integration Time				20	µs
Lag Time				0	µs
Settle Time				0	ms
Part of Plate				N7-O17; P7-P8
Start Time:	09.09.2015 23:15:56
Cycle Nr.	1	2	3	4	5	6	7	8	9	10	11	12	13	14	15	16	17	18	19	20	21	22	23	24	25	26	27	28	29	30	31	32	33	34	35	36	37	38	39	40	41	42	43	44	45	46	47	48	49
Time [s]	0	119.3	238.6	358	477.3	596.6	715.9	835.3	954.6	1073.9	1193.2	1312.6	1431.9	1551.2	1670.5	1789.9	1909.2	2028.5	2147.8	2267.2	2386.5	2505.8	2625.1	2744.5	2863.8	2983.1	3102.4	3221.8	3341.1	3460.4	3579.7	3699.1	3818.4	3937.7	4057	4176.3	4295.7	4415	4534.3	4653.6	4773	4892.3	5011.6	5130.9	5250.3	5369.6	5488.9	5608.2	5727.6
Temp. [°C]	37.4	37.2	37.1	37.2	37	37.3	37.2	37.1	37.4	37.3	37.2	37.1	36.9	36.7	37.2	37	37.4	36.8	37	37.4	36.7	37	37.4	37	37.2	37	37	37	37.2	37.2	37.2	37.2	37.3	37.1	37.2	37.1	37.2	37.2	37.3	36.7	37.2	37.3	36.9	37.3	37.4	37.1	37.3	37.4	37
pT7-5'UTR-sfGFP 37°C	543	743	1006	1333	1718	2185	2702	3310	4008	4829	5760	6740	7831	8991	10186	11492	12792	14155	15435	16709	18082	19384	20730	21994	23290	24431	25465	26579	27632	28586	29537	30510	31234	32132	32793	33636	34299	34803	35297	35840	36271	36743	37103	37372	37932	38307	38543	38865	39131
pT7-5'UTR-sfGFP 37°C	480	670	911	1207	1546	1969	2471	3061	3754	4520	5373	6323	7355	8433	9580	10791	12065	13311	14620	15880	17185	18483	19812	21056	22285	23543	24629	25724	26760	27766	29015	29909	30796	31853	32639	33510	34494	35164	35903	36576	37195	37916	38602	39183	39786	40299	40913	41240	41721
pT7-5'UTR-sfGFP 37°C	518	716	1003	1348	1777	2295	2866	3557	4352	5287	6298	7357	8568	9791	11024	12420	13786	15213	16441	17766	19093	20459	21767	23047	24248	25238	26332	27394	28311	29270	30041	30851	31533	32405	33007	33650	34231	34578	35094	35481	35921	36315	36688	36995	37138	37425	37679	37870	37955
- norm	149	131	133	132	131	131	124	121	118	115	112	107	106	104	101	99	97	94	95	94	95	95	98	100	100	101	107	105	106	108	109	108	108	108	110	108	112	108	111	109	107	109	107	106	109	108	107	108	107
sfGFP	42952	40913	39947	39286	38798	38643	38585	38906	38746	39009	39177	39136	39510	39342	39789	39763	39577	39335	39440	39360	39060	38964	38901	38741	38533	38440	38320	38263	38181	38219	38257	38175	37992	38035	37902	37754	37894	37795	37763	37813	37476	37524	37546	37477	37372	37333	37492	37346	37242
End Time:	10.09.2015 01:55:02
minus negativ
pT7-5'UTR-sfGFP 37°C	394	612	873	1201	1587	2054	2578	3189	3890	4714	5648	6633	7725	8887	10085	11393	12695	14061	15340	16615	17987	19289	20632	21894	23190	24330	25358	26474	27526	28478	29428	30402	31126	32024	32683	33528	34187	34695	35186	35731	36164	36634	36996	37266	37823	38199	38436	38757	39024
pT7-5'UTR-sfGFP 37°C	331	539	778	1075	1415	1838	2347	2940	3636	4405	5261	6216	7249	8329	9479	10692	11968	13217	14525	15786	17090	18388	19714	20956	22185	23442	24522	25619	26654	27658	28906	29801	30688	31745	32529	33402	34382	35056	35792	36467	37088	37807	38495	39077	39677	40191	40806	41132	41614
pT7-5'UTR-sfGFP 37°C	369	585	870	1216	1646	2164	2742	3436	4234	5172	6186	7250	8462	9687	10923	12321	13689	15119	16346	17672	18998	20364	21669	22947	24148	25137	26225	27289	28205	29162	29932	30743	31425	32297	32897	33542	34119	34470	34983	35372	35814	36206	36581	36889	37029	37317	37572	37762	37848
- norm	0	0	0	0	0	0	0	0	0	0	0	0	0	0	0	0	0	0	0	0	0	0	0	0	0	0	0	0	0	0	0	0	0	0	0	0	0	0	0	0	0	0	0	0	0	0	0	0	0
sfGFP	42952	40913	39947	39286	38798	38643	38585	38906	38746	39009	39177	39136	39510	39342	39789	39763	39577	39335	39440	39360	39060	38964	38901	38741	38533	38440	38320	38263	38181	38219	38257	38175	37992	38035	37902	37754	37894	37795	37763	37813	37476	37524	37546	37477	37372	37333	37492	37346	37242
normalisiert
pT7-5'UTR-sfGFP 37°C	0.00917303	0.0142485	0.020325	0.0279614	0.0369482	0.0478208	0.0600205	0.0742457	0.0905662	0.10975	0.131496	0.154428	0.179852	0.206905	0.234797	0.26525	0.295562	0.327365	0.357143	0.386827	0.41877	0.449083	0.48035	0.509732	0.539905	0.566446	0.59038	0.616362	0.640855	0.663019	0.685137	0.707813	0.724669	0.745576	0.760919	0.780592	0.795935	0.807762	0.819194	0.831882	0.841963	0.852906	0.861334	0.86762	0.880588	0.889342	0.894859	0.902333	0.908549
pT7-5'UTR-sfGFP 37°C	0.00770628	0.0125489	0.0181132	0.0250279	0.0329438	0.042792	0.0546424	0.0684485	0.0846526	0.102556	0.122486	0.14472	0.16877	0.193914	0.220688	0.248929	0.278637	0.307716	0.338168	0.367527	0.397886	0.428106	0.458977	0.487893	0.516507	0.545772	0.570916	0.596457	0.620553	0.643928	0.672984	0.693821	0.714472	0.739081	0.757334	0.777659	0.800475	0.816167	0.833302	0.849018	0.863476	0.880215	0.896233	0.909783	0.923752	0.935719	0.950037	0.957627	0.968849
pT7-5'UTR-sfGFP 37°C	0.00859099	0.0136199	0.0202552	0.0283107	0.0383218	0.0503818	0.0638387	0.0799963	0.0985752	0.120413	0.144021	0.168793	0.197011	0.225531	0.254307	0.286855	0.318705	0.351998	0.380564	0.411436	0.442308	0.474111	0.504493	0.534248	0.562209	0.585235	0.610565	0.635337	0.656663	0.678944	0.696871	0.715752	0.731631	0.751932	0.765901	0.780918	0.794352	0.802524	0.814467	0.823524	0.833814	0.842941	0.851672	0.858842	0.862102	0.868807	0.874744	0.879167	0.88117
- norm	0	0	0	0	0	0	0	0	0	0	0	0	0	0	0	0	0	0	0	0	0	0	0	0	0	0	0	0	0	0	0	0	0	0	0	0	0	0	0	0	0	0	0	0	0	0	0	0	0
sfGFP	1	0.952528	0.930038	0.914649	0.903287	0.899679	0.898328	0.905802	0.902077	0.9082	0.912111	0.911157	0.919864	0.915953	0.92636	0.925754	0.921424	0.91579	0.918234	0.916372	0.909387	0.907152	0.905685	0.90196	0.897118	0.894953	0.892159	0.890832	0.888923	0.889807	0.890692	0.888783	0.884522	0.885523	0.882427	0.878981	0.882241	0.879936	0.879191	0.880355	0.872509	0.873626	0.874139	0.872532	0.870088	0.86918	0.872881	0.869482	0.867061
mean and results
Time [s]	0	119.3	238.6	358	477.3	596.6	715.9	835.3	954.6	1073.9	1193.2	1312.6	1431.9	1551.2	1670.5	1789.9	1909.2	2028.5	2147.8	2267.2	2386.5	2505.8	2625.1	2744.5	2863.8	2983.1	3102.4	3221.8	3341.1	3460.4	3579.7	3699.1	3818.4	3937.7	4057	4176.3	4295.7	4415	4534.3	4653.6	4773	4892.3	5011.6	5130.9	5250.3	5369.6	5488.9	5608.2	5727.6
time in min	0	1.98833	3.97667	5.96667	7.955	9.94333	11.9317	13.9217	15.91	17.8983	19.8867	21.8767	23.865	25.8533	27.8417	29.8317	31.82	33.8083	35.7967	37.7867	39.775	41.7633	43.7517	45.7417	47.73	49.7183	51.7067	53.6967	55.685	57.6733	59.6617	61.6517	63.64	65.6283	67.6167	69.605	71.595	73.5833	75.5717	77.56	79.55	81.5383	83.5267	85.515	87.505	89.4933	91.4817	93.47	95.46
sfGFP	1	0.952528	0.930038	0.914649	0.903287	0.899679	0.898328	0.905802	0.902077	0.9082	0.912111	0.911157	0.919864	0.915953	0.92636	0.925754	0.921424	0.91579	0.918234	0.916372	0.909387	0.907152	0.905685	0.90196	0.897118	0.894953	0.892159	0.890832	0.888923	0.889807	0.890692	0.888783	0.884522	0.885523	0.882427	0.878981	0.882241	0.879936	0.879191	0.880355	0.872509	0.873626	0.874139	0.872532	0.870088	0.86918	0.872881	0.869482	0.867061
positive control	0.0084901	0.0134724	0.0195645	0.0271	0.0360713	0.0469982	0.0595005	0.0742301	0.0912647	0.110907	0.132667	0.15598	0.181877	0.208783	0.236597	0.267011	0.297635	0.329026	0.358625	0.388597	0.419654	0.450433	0.481274	0.510624	0.53954	0.565818	0.590621	0.616052	0.639357	0.661964	0.684997	0.705796	0.723591	0.74553	0.761385	0.779723	0.796921	0.808818	0.822321	0.834808	0.846418	0.858687	0.869746	0.878748	0.888814	0.897956	0.906547	0.913042	0.919523
stabw
pT7-5'UTR-sfGFP 37°C	0.000738563	0.000859327	0.00125729	0.00180295	0.00279424	0.00386122	0.00462015	0.0057739	0.00698749	0.00898455	0.0108156	0.0121115	0.014229	0.0158918	0.0168816	0.0190243	0.0201142	0.0221877	0.0212369	0.0220082	0.0222241	0.0230321	0.022772	0.0231899	0.0228533	0.0197388	0.0198255	0.0194422	0.0181016	0.0175318	0.0119442	0.0111041	0.00863006	0.0064259	0.00430279	0.00179517	0.00317831	0.00688253	0.00979924	0.0129962	0.015324	0.019298	0.0234416	0.0272327	0.0316376	0.0342776	0.0389836	0.0403113	0.0448578
[truncated: 31 more columns]

[truncated: 5 more sheets: S9 Figure A, S9 Figure B, S8 Figure A, S8 Figure B, S8 Figure C]
